# Supplementary material for: Serum Albumin and Circulating Metabolites and Risk of Venous Thromboembolism: A Two-Sample Mendelian Randomization Study
Source: Front Nutr. 2021 Nov 11;8:712600. doi: 10.3389/fnut.2021.712600 (PMC8631825; doi:10.3389/fnut.2021.712600)
Supplement: Supplementary Table 1 — Associations of 22 exposures with venous thromboembolism (VTE) in Mendelian randomization analyses. [file Table_1.XLSX]

## Sheet: statistics
Exposures	MR egger			weighted median			IVW			MR-presso adjusted			intercept of pleiotropy	p for pleiotropy	Cochrane's Q value
	OR	95% CI	p	OR	95% CI	p	OR	95% CI	p	OR	95% CI
Serum albumin	0.894301	0.70, 1.15	0.376754	0.822394	0.68, 1.00	0.0483164	0.762248	0.67, 0.86	2.1938e-05	0.72731	0.817559	0.647023	-0.00474423	0.143314	356.017
Total protein	0.845776	0.66, 1.09	0.190365	0.81356	0.69, 0.97	0.0179825	0.806807	0.72, 0.90	0.000199313	0.792139	0.880173	0.712911	-0.00133633	0.678845	456.64
HDL-cholesterol	0.982852	0.78, 1.23	0.880916	1.01381	0.87, 1.18	0.856582	1.07084	0.95, 1.21	0.264376	1.08273	1.20634	0.971789	0.00468767	0.380969	243.87
LDL-cholesterol	0.963768	0.78, 1.19	0.736965	0.938529	0.82, 1.06	0.323972	1.01528	0.88, 1.17	0.835293	0.953051	1.04681	0.867689	0.00434954	0.524729	360.95
Total cholesterol	0.930338	0.75, 1.155	0.514842	0.904711	0.80, 1.03	0.128927	1.00485	0.88, 1.15	0.943015	0.920231	1.00988	0.838542	0.00516589	0.379607	340.606
Triglycerides	0.890716	0.72, 1.10	0.290322	0.866123	0.74, 1.02	0.0794347	0.885795	0.78, 1.01	0.0741262	0.919493	1.03544	0.816534	-0.000362825	0.947806	113.947
Monounsaturated fatty acids	0.929868	0.77, 1.12	0.439448	0.876918	0.75, 1.03	0.106399	0.886837	0.80, 0.99	0.0310464	NA	NA	NA	-0.00328876	0.52959	107.088
Saturated fatty acids	0.938026	0.73, 1.21	0.626837	0.908517	0.76, 1.08	0.287839	0.920535	0.80, 1.06	0.250909	0.913685	1.03773	0.804471	-0.00124087	0.863401	113.731
Ratio of monounsaturated fatty acids to total fatty acids	0.753018	0.65, 0.87	0.000219091	0.771909	0.67, 0.89	0.0003784	0.854329	0.78, 0.94	0.000992384	NA	NA	NA	0.0103669	0.0283097	103.319
Omega-6 fatty acids	0.779019	0.51, 1.18	0.241961	0.90864	0.76, 1.08	0.274785	1.01023	0.82, 1.25	0.924882	0.919147	1.03832	0.813651	0.0167102	0.158794	281.714
Omega-3 fatty acids	1.16638	1.01, 1.35	0.0457988	1.06239	0.94, 1.20	0.345471	1.03142	0.94, 1.13	0.506552	NA	NA	NA	-0.0109211	0.0456022	92.275
Apolipoprotein B	0.92	0.82 1.04	0.185492	0.967576	0.85 1.10	0.607035	0.936938	0.86, 1.02	0.138895	NA	NA	NA	0.000984599	0.677233	429.917
Apolipoprotein A-I	1.1	0.96 1.26	0.174061	0.974569	0.85 1.12	0.710722	1.05546	0.97, 1.15	0.214803	NA	NA	NA	-0.00147754	0.453004	626.518
Lipoprotein(a)	1.04591	0.93 1.17	0.452596	1.11838	1.00, 1.25	0.0554802	1.03122	0.95, 1.12	0.449283	NA	NA	NA	-0.00279253	0.744622	43.2229
Valine	0.714241	0.43 1.19	0.209503	0.843595	0.56, 1.19	0.337637	0.946405	0.74, 1.21	0.661812	NA	NA	NA	0.0138335	0.230933	23.2126
Leucine	0.830668	0.35 1.97	0.679968	0.961453	0.64, 1.45	0.8515	1.02971	0.72, 1.48	0.87421	NA	NA	NA	0.00921842	0.597288	22.6204
Isoleucine	1.45035	0.40 5.23	0.594287	0.772764	0.47, 1.28	0.319342	0.748494	0.48, 1.17	0.199766	NA	NA	NA	-0.0306326	0.331122	8.43961
Total concentration of branched-chain amino acids (leucine + isoleucine + valine)	0.885647	0.46 1.72	0.725526	0.832717	0.56 1.25	0.376387	0.830751	0.62, 1.12	0.221998	NA	NA	NA	-0.00296409	0.834252	16.0527
3-Hydroxybutyrate	0.346954	0.15 0.79	0.0241663	0.822207	0.54, 1.24	0.35454	0.792987	0.56, 1.12	0.190493	0.89796	1.24167	0.649391	0.0384128	0.0514054	29.2502
HbA1C	0.635421	0.21, 1.95	0.448825	0.728464	0.42, 1.27	0.261531	0.806704	0.53, 1.23	0.320515	NA	NA	NA	0.00909218	0.66104	11.2074
Uric acid	0.932611	0.82, 1.06	0.276125	0.933183	0.83, 1.05	0.248988	0.933971	0.87, 1.01	0.0780288	NA	NA	NA	0.000130518	0.976937	72.6925
Homocystein	1.09336	0.68, 1.73	0.720162	1.01315	0.79, 1.29	0.916727	1.10404	0.90, 1.35	0.340872	NA	NA	NA	0.00089502	0.9642	7.0314
