# Supplementary material for: Serum Albumin and Circulating Metabolites and Risk of Venous Thromboembolism: A Two-Sample Mendelian Randomization Study
Source: Front Nutr. 2021 Nov 11;8:712600. doi: 10.3389/fnut.2021.712600 (PMC8631825; doi:10.3389/fnut.2021.712600)
Supplement: Supplementary Table 2 — Single-nucleotide polymorphisms used for each exposure. [file Table_2.XLS]

## Sheet: albumin
	SNP	effect_allele.exposure	other_allele.exposure	chr.exposure	beta.exposure	se.exposure	eaf.exposure	pval.exposure	beta.outcome	se.outcome	eaf.outcome	pval.outcome	samplesize.exposure	nsnps	R2	F	mean F
1	rs10004084	C	T	4	0.030092	0.003327	0.16526	1.51078e-19	0.0031	0.0267	0.1321	0.9072	315268	269	7.15922e-05	0.0838402	81.8081
2	rs1000410	G	C	20	0.015534	0.0024809	0.43809	3.82138e-10	-0.0112	0.0181	0.4996	0.5365	315268	269	6.12249e-05	0.0716986	39.2056
3	rs10042492	T	C	5	-0.014739	0.0024776	0.43504	2.69867e-09	0.0364	0.0181	0.5053	0.04487	315268	269	5.51786e-05	0.0646175	35.3894
4	rs10065322	A	G	5	0.016579	0.0024644	0.5026	1.72982e-11	0.0005	0.0183	0.4355	0.9777	315268	269	7.17749e-05	0.0840542	45.2579
5	rs10142982	G	C	14	-0.014686	0.0025014	0.54032	4.33661e-09	0.0176	0.0182	0.5343	0.3335	315268	269	5.43122e-05	0.0636029	34.47
6	rs10152595	G	C	15	0.017091	0.0028661	0.24854	2.4764e-09	-0.0086	0.0216	0.2347	0.6904	315268	269	4.21313e-05	0.0493376	35.5592
7	rs10213692	C	T	5	0.019841	0.0028977	0.24052	7.54397e-12	0.0005	0.0241	0.1698	0.9837	315268	269	5.43298e-05	0.0636234	46.8835
8	rs10236582	C	T	7	-0.022167	0.0027613	0.27836	9.96323e-16	-0.0274	0.0216	0.2287	0.2036	315268	269	8.21229e-05	0.0961735	64.4446
9	rs1030098	C	T	17	0.020357	0.0025429	0.38081	1.19207e-15	-0.0164	0.0194	0.3211	0.3978	315268	269	9.58631e-05	0.112266	64.0869
10	rs1040577	A	C	20	-0.013899	0.0024639	0.50096	1.69258e-08	0.0006	0.0182	0.4484	0.9734	315268	269	5.04672e-05	0.0590999	31.8215
11	rs10419198	T	C	19	-0.073908	0.0028416	0.24966	5.57186e-149	0.0128	0.0206	0.2614	0.5333	315268	269	0.000803922	0.942148	676.483
12	rs10431419	A	C	12	-0.016538	0.0029557	0.22283	2.20562e-08	-0.008	0.0203	0.2748	0.6935	315268	269	3.43942e-05	0.0402769	31.3073
13	rs10456852	T	C	6	0.026322	0.0036997	0.12956	1.12409e-12	-0.0415	0.0308	0.09599	0.1788	315268	269	3.6213e-05	0.0424068	50.618
14	rs10484047	A	G	14	0.025067	0.0036384	0.13185	5.60531e-12	-0.0159	0.0264	0.1359	0.5464	315268	269	3.44674e-05	0.0403626	47.4661
15	rs1079290	A	T	9	0.015474	0.0024969	0.42345	5.74698e-10	-0.0003	0.0181	0.4717	0.9858	315268	269	5.94829e-05	0.0696584	38.4063
16	rs10832961	G	C	11	-0.017874	0.0028818	0.759	5.57032e-10	-0.0087	0.0187	0.6291	0.6435	315268	269	4.46401e-05	0.0522757	38.4694
17	rs10863570	C	T	1	0.022492	0.0028268	0.25511	1.77256e-15	-0.0337	0.02	0.2876	0.09188	315268	269	7.63195e-05	0.0893767	63.3091
18	rs10908491	G	A	1	-0.017252	0.0024948	0.51361	4.68382e-12	-0.0282	0.0182	0.4624	0.1211	315268	269	7.57837e-05	0.0887491	47.8198
19	rs11012732	G	A	10	-0.023341	0.0026213	0.3307	5.39138e-19	0.0062	0.0195	0.3144	0.7486	315268	269	0.00011133	0.130381	79.2876
20	rs11057273	C	T	12	-0.028641	0.0042471	0.90732	1.54703e-11	0.0193	0.0286	0.8867	0.5001	315268	269	2.42598e-05	0.0284089	45.477
21	rs11074901	A	G	16	0.01473	0.0026641	0.31238	3.22188e-08	0.0282	0.0189	0.36	0.1352	315268	269	4.16568e-05	0.048782	30.5706
22	rs11078597	C	T	17	0.065424	0.0031541	0.18641	1.64589e-95	-0.0066	0.0231	0.1897	0.7757	315268	269	0.00041395	0.484935	430.252
23	rs11088253	T	C	21	0.013768	0.0024673	0.46312	2.40447e-08	0.0072	0.018	0.4969	0.6892	315268	269	4.91155e-05	0.0575169	31.1385
24	rs1110659	C	T	22	0.02205	0.0028907	0.23868	2.39056e-14	-0.0363	0.0228	0.1947	0.111	315268	269	6.70725e-05	0.0785469	58.185
25	rs11204752	C	T	1	0.018819	0.002471	0.50772	2.62845e-14	-0.0197	0.0181	0.5166	0.2754	315268	269	9.19675e-05	0.107703	58.0026
26	rs11217135	T	C	11	-0.024493	0.0024784	0.44613	5.00841e-23	-0.0142	0.0181	0.5229	0.4339	315268	269	0.000153095	0.179301	97.6655
27	rs11218725	G	A	11	0.017214	0.0025448	0.37766	1.34091e-11	-0.0351	0.0187	0.3747	0.05982	315268	269	6.82237e-05	0.0798951	45.7569
28	rs11236508	A	G	11	0.024717	0.0040119	0.10604	7.24353e-10	-0.035	0.0321	0.08774	0.2754	315268	269	2.2826e-05	0.0267297	37.957
29	rs113086489	T	C	17	-0.018655	0.0024884	0.54554	6.55994e-14	0.0148	0.0185	0.5994	0.4223	315268	269	8.83939e-05	0.103518	56.2018
30	rs113177823	A	G	3	0.0428	0.0054926	0.054374	6.59478e-15	-0.0192	0.0379	0.06171	0.6125	315268	269	1.98058e-05	0.023193	60.72
31	rs113644109	T	C	17	-0.016494	0.002739	0.28191	1.7248e-09	0.0178	0.0206	0.2564	0.3881	315268	269	4.65701e-05	0.054536	36.2633
32	rs114244730	A	G	15	0.07278	0.0083102	0.022478	1.99848e-18	0.0976	0.0925	0.009612	0.2914	315268	269	1.06914e-05	0.0125197	76.701
33	rs114949263	C	T	7	0.056977	0.0039194	0.11154	7.28786e-48	-0.0107	0.0336	0.08007	0.7506	315268	269	0.000132855	0.155594	211.329
34	rs1155043	G	A	5	-0.040705	0.002466	0.53513	3.49865e-61	0.0624	0.0182	0.5718	0.000625	315268	269	0.000429982	0.503724	272.464
35	rs11554159	A	G	19	0.019938	0.0027719	0.26986	6.36796e-13	0.0179	0.0209	0.2505	0.3904	315268	269	6.467e-05	0.0757332	51.7378
36	rs11589479	A	G	1	0.045527	0.0033156	0.1646	6.79673e-43	-0.0296	0.0261	0.1398	0.2567	315268	269	0.000164471	0.192626	188.544
37	rs11613352	T	C	12	-0.025513	0.0028647	0.24283	5.32967e-19	0.0148	0.0212	0.2329	0.4873	315268	269	9.25147e-05	0.108344	79.3167
38	rs11656541	C	G	17	0.026835	0.0025895	0.65356	3.68553e-25	0.0119	0.0183	0.5712	0.5163	315268	269	0.000154253	0.180658	107.392
39	rs117068593	T	C	14	0.034622	0.003148	0.18947	3.95549e-28	-0.0058	0.026	0.1428	0.8244	315268	269	0.00011784	0.138007	120.958
40	rs117127664	T	C	11	0.037526	0.0062244	0.041048	1.65249e-09	0.0349	0.0349	0.07152	0.318	315268	269	9.07629e-06	0.0106284	36.3471
41	rs1171830	A	C	10	0.016771	0.0024798	0.47091	1.35363e-11	0.0195	0.018	0.5151	0.2795	315268	269	7.2294e-05	0.0846621	45.7388
42	rs11736842	T	A	4	0.015911	0.0025556	0.63696	4.79137e-10	-0.0225	0.0183	0.5837	0.2192	315268	269	5.68625e-05	0.0665896	38.7623
43	rs117471348	A	C	19	0.16146	0.016564	0.006567	1.90985e-22	0.0394	0.1511	0.00397	0.7942	315268	269	3.93238e-06	0.00460482	95.0166
44	rs117820542	G	C	17	-0.041143	0.0074459	0.028246	3.2867e-08	-0.0616	0.0786	0.01361	0.4334	315268	269	5.31644e-06	0.00622556	30.5322
45	rs117824460	G	A	19	0.052323	0.0077461	0.028036	1.43285e-11	-0.1031	0.0607	0.02314	0.08956	315268	269	7.88743e-06	0.00923622	45.6267
46	rs117979630	A	G	19	-0.039447	0.0068323	0.036203	7.76801e-09	-0.0433	0.0505	0.03362	0.3912	315268	269	7.37861e-06	0.00864038	33.3345
47	rs11857376	G	A	15	0.014518	0.0025093	0.51232	7.2292e-09	0.006	0.0184	0.425	0.7437	315268	269	5.3056e-05	0.0621317	33.4741
48	rs11928797	A	C	3	0.027873	0.0038289	0.11709	3.35197e-13	-0.0233	0.028	0.1211	0.4057	315268	269	3.47541e-05	0.0406983	52.9931
49	rs1196752	A	G	12	-0.016702	0.0024608	0.47417	1.14472e-11	-0.0083	0.0181	0.4805	0.646	315268	269	7.28641e-05	0.0853299	46.0664
50	rs12126142	A	G	1	0.021044	0.0024993	0.40967	3.78704e-17	0.0401	0.0198	0.2976	0.04273	315268	269	0.000108767	0.12738	70.8957
51	rs12208103	T	C	6	0.015922	0.002563	0.37407	5.22661e-10	-0.0227	0.0185	0.4061	0.2203	315268	269	5.73227e-05	0.0671285	38.5921
52	rs12215904	T	C	6	-0.01996	0.0032011	0.18062	4.51492e-10	-0.013	0.0247	0.1599	0.597	315268	269	3.65026e-05	0.042746	38.8797
53	rs1229984	C	T	4	0.059701	0.0083338	0.977687	7.86502e-13	0.1673	0.1237	0.9946	0.1761	315268	269	7.10207e-06	0.00831656	51.3189
54	rs12377600	G	A	9	-0.018159	0.002584	0.3464	2.10911e-12	0.0024	0.0194	0.3176	0.9029	315268	269	7.09315e-05	0.0830664	49.3854
55	rs12454712	C	T	18	-0.017143	0.0025391	0.37664	1.46319e-11	-0.0024	0.0183	0.4878	0.897	315268	269	6.78937e-05	0.0795087	45.5842
56	rs12468863	T	C	2	0.017215	0.0024765	0.5187	3.63162e-12	-0.0278	0.0182	0.4635	0.1268	315268	269	7.65279e-05	0.0896207	48.3212
57	rs12500824	G	A	4	0.018436	0.0025735	0.64656	7.87771e-13	-0.0012	0.019	0.6543	0.9496	315268	269	7.43977e-05	0.0871259	51.3198
58	rs12575636	G	T	11	0.017605	0.0031508	0.18897	2.3059e-08	0.0101	0.0235	0.18	0.6664	315268	269	3.03536e-05	0.035545	31.2198
59	rs1260326	C	T	2	-0.059001	0.0025155	0.60704	1.51008e-121	-0.0254	0.019	0.6497	0.181	315268	269	0.000832503	0.97567	550.136
60	rs1264543	G	A	6	0.024368	0.0035863	0.8629	1.08718e-11	-0.0244	0.035	0.9076	0.4867	315268	269	3.46493e-05	0.0405756	46.1686
61	rs12710562	G	A	22	0.026315	0.0031873	0.18423	1.51112e-16	-0.0034	0.0245	0.1643	0.8899	315268	269	6.49889e-05	0.0761067	68.1649
62	rs12815728	C	T	12	0.018075	0.0024767	0.54087	2.92281e-13	0.0148	0.0181	0.5368	0.4141	315268	269	8.39051e-05	0.0982608	53.2611
63	rs12881869	T	C	14	-0.04948	0.0047873	0.071195	4.89779e-25	0.0664	0.0308	0.0953	0.03106	315268	269	4.48128e-05	0.052478	106.826
64	rs12887521	A	C	14	0.016425	0.0025906	0.65845	2.30202e-10	-0.033	0.019	0.6535	0.08208	315268	269	5.73505e-05	0.0671611	40.1985
65	rs12938048	C	A	17	-0.017664	0.0026962	0.29768	5.70821e-11	0.0146	0.0206	0.2623	0.4788	315268	269	5.69257e-05	0.0666636	42.9214
66	rs12974855	A	G	19	0.020835	0.0036243	0.13532	9.00347e-09	-0.0142	0.0344	0.07519	0.6791	315268	269	2.45305e-05	0.0287258	33.0475
67	rs13045621	G	C	20	0.027326	0.0048686	0.068731	1.99361e-08	-0.0118	0.0509	0.03224	0.817	315268	269	1.27915e-05	0.014979	31.5024
68	rs13107325	T	C	4	-0.055886	0.0046821	0.074885	7.81088e-33	-0.0671	0.0772	0.01398	0.3851	315268	269	6.26131e-05	0.0733243	142.47
69	rs13108218	G	A	4	-0.044248	0.0025533	0.61819	3.00815e-67	-0.0093	0.0194	0.6776	0.6305	315268	269	0.000449679	0.52681	300.32
70	rs13111128	A	G	4	-0.018612	0.0027138	0.30062	6.99198e-12	0.0162	0.0188	0.3563	0.3905	315268	269	6.27352e-05	0.0734673	47.036
71	rs13389219	T	C	2	-0.029364	0.0025183	0.39364	2.06728e-31	0.0143	0.019	0.3479	0.4513	315268	269	0.000205871	0.241124	135.961
72	rs1373067	C	T	17	0.020516	0.0026957	0.31179	2.74094e-14	-0.0009	0.0196	0.3071	0.9627	315268	269	7.88452e-05	0.0923348	57.9218
73	rs1390360	A	G	8	0.017643	0.0027233	0.71378	9.28325e-11	-0.0253	0.0193	0.6779	0.1906	315268	269	5.43962e-05	0.0637012	41.9714
74	rs139398672	A	G	15	0.042287	0.0077432	0.026191	4.73435e-08	0.0377	0.0381	0.06015	0.3228	315268	269	4.82557e-06	0.00565075	29.8245
75	rs139805419	T	C	17	0.06211	0.0097177	0.018721	1.64589e-10	-0.0516	0.1458	0.003852	0.7234	315268	269	4.76067e-06	0.00557475	40.8504
76	rs139974673	C	T	15	0.15127	0.0078796	0.025096	4.3441e-82	-0.1639	0.1249	0.005292	0.1893	315268	269	5.72023e-05	0.0669875	368.551
77	rs140105410	A	G	19	-0.11007	0.0078718	0.025902	2.04409e-44	-0.0328	0.1353	0.004618	0.8086	315268	269	3.12951e-05	0.0366476	195.519
78	rs143311059	T	C	19	-0.11581	0.0091035	0.018829	4.58775e-37	0.0507	0.0847	0.01151	0.5497	315268	269	1.89669e-05	0.0222106	161.836
79	rs1448187	C	T	2	0.016338	0.0029459	0.70017	2.92281e-08	0.0223	0.0215	0.7524	0.2997	315268	269	4.09629e-05	0.0479693	30.7583
80	rs147804508	T	C	19	-0.14446	0.012614	0.010552	2.31526e-30	0.6399	0.3384	0.0008014	0.05862	315268	269	8.68695e-06	0.0101725	131.156
81	rs1485995	A	G	11	0.017807	0.0026285	0.66988	1.25083e-11	-0.0016	0.0195	0.6912	0.9348	315268	269	6.4385e-05	0.0753994	45.895
82	rs149092986	C	T	7	-0.054896	0.0083565	0.023997	5.06524e-11	0.0896	0.0658	0.01921	0.1736	315268	269	6.41196e-06	0.00750843	43.1551
83	rs149624078	T	C	15	-0.067576	0.010784	0.013936	3.6993e-10	0.0423	0.0521	0.03182	0.4169	315268	269	3.42309e-06	0.00400844	39.2668
84	rs1497406	G	A	1	0.025056	0.0024912	0.58023	8.54673e-24	0.0406	0.0194	0.6816	0.03641	315268	269	0.000156303	0.183059	101.159
85	rs149807892	T	C	19	0.12333	0.0099718	0.015919	3.99669e-35	0.2199	0.1312	0.004933	0.09378	315268	269	1.52015e-05	0.0178012	152.964
86	rs1500187	G	A	5	-0.023694	0.0024723	0.45557	9.43844e-22	-0.045	0.0181	0.5021	0.01286	315268	269	0.000144518	0.169254	91.849
87	rs150783681	C	G	4	-0.11931	0.0087539	0.020253	2.77013e-42	-0.0541	0.0693	0.01785	0.4349	315268	269	2.33832e-05	0.0273823	185.759
88	rs1532085	G	A	15	0.014174	0.0025278	0.6132	2.0593e-08	0.0126	0.0183	0.5769	0.4907	315268	269	4.73084e-05	0.0554006	31.4412
89	rs157936	G	T	7	-0.019043	0.0026956	0.30488	1.61436e-12	0.0358	0.0186	0.3874	0.05409	315268	269	6.70963e-05	0.0785748	49.9068
90	rs1593357	T	C	4	-0.020357	0.002864	0.24512	1.18086e-12	0.0422	0.0227	0.1985	0.06306	315268	269	5.93046e-05	0.0694496	50.5221
91	rs17023530	A	T	2	-0.038379	0.0057521	0.048199	2.52581e-11	0.043	0.0445	0.0426	0.334	315268	269	1.29559e-05	0.0151715	44.5179
92	rs17032	G	C	22	0.015235	0.0026268	0.32557	6.65013e-09	-0.0126	0.019	0.3499	0.5046	315268	269	4.68557e-05	0.0548704	33.6381
93	rs17065796	C	T	18	-0.014864	0.0025617	0.36662	6.54244e-09	0.0128	0.0206	0.2577	0.5367	315268	269	4.95959e-05	0.0580795	33.6678
94	rs17120111	T	C	11	0.021237	0.0035471	0.14062	2.13791e-09	0.0079	0.0234	0.1824	0.7376	315268	269	2.74803e-05	0.0321802	35.8459
95	rs17138478	A	C	17	0.023987	0.003675	0.12891	6.71274e-11	-0.0232	0.0251	0.1581	0.3564	315268	269	3.03485e-05	0.035539	42.6027
96	rs17272840	C	T	19	-0.097866	0.013278	0.0091952	1.7053e-13	-0.0523	0.1404	0.004328	0.7093	315268	269	3.13977e-06	0.00367667	54.3248
97	rs17580	A	T	14	0.094752	0.0057091	0.048858	7.80728e-62	-0.0597	0.0957	0.009148	0.5325	315268	269	8.12031e-05	0.0950963	275.449
98	rs176248	A	G	6	-0.018041	0.0026981	0.29498	2.28718e-11	-0.0282	0.0218	0.234	0.1943	315268	269	5.8986e-05	0.0690765	44.71
99	rs17669311	A	G	17	-0.015813	0.0025519	0.38969	5.78256e-10	-0.0236	0.0194	0.3207	0.2254	315268	269	5.79323e-05	0.0678425	38.3973
100	rs1791936	A	G	11	0.021346	0.002518	0.60754	2.30834e-17	0.0044	0.0187	0.6014	0.8143	315268	269	0.000108703	0.127305	71.8657
101	rs1801282	G	C	3	-0.050658	0.0037741	0.12024	4.56983e-41	-0.0198	0.0241	0.1692	0.4103	315268	269	0.000120902	0.141593	180.165
102	rs182811494	T	G	11	-0.062798	0.011463	0.013057	4.29467e-08	0.1282	0.3197	0.0009797	0.6885	315268	269	2.45347e-06	0.00287301	30.012
103	rs1880241	G	A	7	0.015573	0.0024693	0.49335	2.85437e-10	0.0279	0.0186	0.3867	0.1321	315268	269	6.30682e-05	0.0738572	39.7738
104	rs1884546	T	C	14	-0.040943	0.0035876	0.13838	3.6779e-30	-0.0014	0.0293	0.1066	0.9624	315268	269	9.85123e-05	0.115369	130.242
105	rs1886839	G	A	20	0.014096	0.0025133	0.5982	2.04291e-08	0.0169	0.0182	0.548	0.3552	315268	269	4.79634e-05	0.0561676	31.456
106	rs198426	T	C	11	-0.016913	0.0026071	0.33512	8.75387e-11	0.0072	0.0197	0.3026	0.7158	315268	269	5.94867e-05	0.0696628	42.0849
107	rs1998528	A	G	6	0.015217	0.0025857	0.34623	3.98199e-09	-0.0333	0.019	0.3456	0.07952	315268	269	4.97326e-05	0.0582396	34.6339
108	rs2060658	C	T	11	0.016588	0.0024776	0.55352	2.15625e-11	-0.0118	0.0182	0.556	0.5174	315268	269	7.02767e-05	0.0822995	44.8256
109	rs2115868	A	T	6	-0.024382	0.003343	0.16168	3.02552e-13	0.0174	0.0278	0.1211	0.5321	315268	269	4.57385e-05	0.0535621	53.1944
110	rs212775	G	A	6	0.013958	0.0024777	0.44577	1.7684e-08	0.0215	0.0181	0.4787	0.2361	315268	269	4.97393e-05	0.0582475	31.7358
111	rs2169387	G	A	8	0.057547	0.0041076	0.8992	1.39798e-44	-0.051	0.0257	0.8541	0.04707	315268	269	0.000112859	0.132172	196.277
112	rs2200061	A	G	4	-0.016504	0.0030134	0.213	4.33331e-08	-0.0175	0.0202	0.2793	0.3859	315268	269	3.18984e-05	0.0373541	29.9961
113	rs2227827	T	C	5	-0.051242	0.0057622	0.047899	5.99239e-19	-0.0367	0.0452	0.0421	0.4159	315268	269	2.28789e-05	0.0267917	79.0816
114	rs2275355	T	C	1	0.016677	0.0027362	0.71799	1.0966e-09	0.0109	0.0222	0.7898	0.6255	315268	269	4.7717e-05	0.0558791	37.1484
115	rs2278366	G	T	2	-0.014548	0.00257	0.64274	1.51001e-08	-0.0017	0.0187	0.6268	0.9293	315268	269	4.66778e-05	0.0546621	32.0435
116	rs2298615	T	C	11	-0.018459	0.0029148	0.23279	2.41268e-10	0.0507	0.0256	0.1472	0.04803	315268	269	4.54389e-05	0.0532112	40.105
117	rs2303695	T	C	19	-0.025668	0.0025823	0.34793	2.81384e-23	0.0154	0.0186	0.3774	0.4079	315268	269	0.000142202	0.166542	98.8031
118	rs234043	C	T	3	0.016912	0.0027328	0.71765	6.08149e-10	0.018	0.0206	0.7403	0.3819	315268	269	4.92294e-05	0.0576503	38.2978
119	rs2568928	G	A	5	0.021742	0.0028689	0.75527	3.51075e-14	-0.0311	0.0252	0.8495	0.2174	315268	269	6.73454e-05	0.0788665	57.4339
120	rs2638315	C	G	12	0.035351	0.0031803	0.18211	1.0666e-28	-0.0447	0.0234	0.1819	0.05655	315268	269	0.000116747	0.136726	123.557
121	rs2651096	T	C	19	-0.015122	0.0026958	0.33718	2.03151e-08	0.0142	0.0187	0.4029	0.4476	315268	269	4.46119e-05	0.0522427	31.4661
122	rs2703636	T	C	5	-0.015958	0.0027628	0.72273	7.65738e-09	0.0497	0.0219	0.7833	0.0236	315268	269	4.24118e-05	0.0496662	33.3625
123	rs2710804	C	T	7	-0.016474	0.0025446	0.37709	9.54553e-11	0.0024	0.0189	0.3541	0.9001	315268	269	6.24568e-05	0.0731412	41.914
124	rs2785172	A	G	11	-0.019156	0.0025274	0.60769	3.48899e-14	0.0183	0.0186	0.6034	0.3249	315268	269	8.68807e-05	0.101746	57.4463
125	rs2820446	G	C	1	-0.023986	0.0026846	0.29913	4.1115e-19	0.018	0.0199	0.2902	0.3675	315268	269	0.000106171	0.124339	79.8282
126	rs28601761	G	C	8	-0.019962	0.0025228	0.41921	2.52581e-15	0.0112	0.0184	0.4128	0.5436	315268	269	9.67038e-05	0.113251	62.6098
127	rs28929474	T	C	14	0.26514	0.0087339	0.020227	1e-200	0.2079	0.0646	0.01999	0.001285	315268	269	0.000115862	0.13569	921.582
128	rs2929155	T	C	15	-0.017309	0.0028978	0.76366	2.33008e-09	0.0132	0.0192	0.6624	0.4914	315268	269	4.08502e-05	0.0478374	35.6785
129	rs2972145	C	T	2	0.021428	0.0025726	0.64679	8.15831e-17	0.0064	0.0188	0.6387	0.7316	315268	269	0.000100546	0.117751	69.3775
130	rs2979469	C	G	8	0.01866	0.0028146	0.74118	3.36744e-11	-0.0391	0.0199	0.7099	0.04997	315268	269	5.34886e-05	0.0626383	43.9531
131	rs3184504	C	T	12	0.021388	0.0024627	0.51817	3.80627e-18	-0.05	0.0184	0.5913	0.006442	315268	269	0.000119463	0.139907	75.4253
132	rs332395	C	T	1	0.018571	0.0025229	0.43685	1.83231e-13	-0.011	0.0182	0.4654	0.5481	315268	269	8.45623e-05	0.0990306	54.1839
133	rs333947	A	G	1	-0.0225	0.0034491	0.14958	6.87227e-11	-0.0557	0.0244	0.1666	0.02251	315268	269	3.43408e-05	0.0402143	42.5553
134	rs34562254	A	G	17	-0.037537	0.0041386	0.097747	1.19647e-19	-0.0229	0.0301	0.1005	0.4457	315268	269	4.6025e-05	0.0538976	82.2645
135	rs3468	A	G	4	0.01532	0.0025909	0.34392	3.36101e-09	0.004	0.0181	0.4824	0.825	315268	269	5.00473e-05	0.0586081	34.9636
136	rs34950321	T	C	5	-0.056018	0.0092128	0.018202	1.19991e-09	0.0077	0.0392	0.05702	0.8444	315268	269	4.19144e-06	0.00490818	36.9719
137	rs34954697	C	A	2	0.037122	0.006203	0.043032	2.1729e-09	-0.0561	0.0632	0.02139	0.375	315268	269	9.35617e-06	0.0109561	35.8145
138	rs35123414	C	T	20	0.021697	0.0036219	0.13275	2.09532e-09	0.0107	0.0236	0.1823	0.6492	315268	269	2.62093e-05	0.0306918	35.8861
139	rs35320690	C	T	3	0.016502	0.0027586	0.27549	2.20648e-09	-0.007	0.0212	0.2425	0.741	315268	269	4.53102e-05	0.0530605	35.7846
140	rs35650976	T	C	3	0.016544	0.0026986	0.30046	8.76113e-10	0.0143	0.023	0.1909	0.5349	315268	269	5.01133e-05	0.0586855	37.5841
141	rs35676551	A	C	5	-0.037895	0.00554	0.058465	7.92319e-12	0.0289	0.0371	0.07074	0.4358	315268	269	1.63391e-05	0.0191333	46.7891
142	rs35986445	C	T	5	-0.018594	0.0031752	0.18719	4.74439e-09	-0.0173	0.0244	0.1645	0.4779	315268	269	3.30998e-05	0.038761	34.2928
143	rs36027301	T	C	11	0.035168	0.0052703	0.057968	2.5142e-11	0.016	0.0346	0.07303	0.6431	315268	269	1.54251e-05	0.018063	44.5271
144	rs36090025	C	A	10	0.017388	0.0026869	0.29934	9.73644e-11	-0.0059	0.0228	0.1938	0.7946	315268	269	5.57209e-05	0.0652527	41.879
145	rs372784020	T	C	19	-0.076913	0.013307	0.0094638	7.47808e-09	-0.0227	0.0798	0.01323	0.7765	315268	269	1.98667e-06	0.00232638	33.4071
146	rs3740688	T	G	11	0.024193	0.0024753	0.54426	1.47197e-22	0.0827	0.0206	0.5317	5.957e-05	315268	269	0.000150313	0.176043	95.5265
147	rs375303233	T	G	5	-0.016054	0.0027763	0.27243	7.36088e-09	0.0065	0.0205	0.2679	0.7494	315268	269	4.20449e-05	0.0492365	33.4375
148	rs3768321	T	G	1	-0.028418	0.0030989	0.19703	4.74788e-20	0.0441	0.0244	0.165	0.0708	315268	269	8.44022e-05	0.098843	84.0953
149	rs378740	A	C	9	0.01565	0.0027789	0.27137	1.7846e-08	-0.0282	0.0185	0.4022	0.1274	315268	269	3.97834e-05	0.0465881	31.7163
150	rs3810484	G	A	20	0.014777	0.0024766	0.44369	2.42572e-09	-0.0101	0.0186	0.3956	0.5888	315268	269	5.57452e-05	0.0652811	35.6009
151	rs3897845	A	G	1	0.016482	0.0025166	0.41031	5.78762e-11	-0.0105	0.0184	0.4144	0.5688	315268	269	6.58381e-05	0.0771013	42.8935
152	rs390801	C	T	4	0.021268	0.0028023	0.26332	3.22255e-14	-0.0239	0.0203	0.2726	0.2391	315268	269	7.08821e-05	0.0830086	57.6002
153	rs41280463	A	G	4	0.019763	0.0032998	0.16686	2.11179e-09	0.0088	0.0228	0.1963	0.6988	315268	269	3.16338e-05	0.0370442	35.8699
154	rs4147958	G	A	17	-0.021469	0.0025502	0.61555	3.83266e-17	0.0229	0.0185	0.6	0.2144	315268	269	0.000106397	0.124603	70.8721
155	rs41507249	G	A	11	0.032136	0.0046337	0.077065	4.06537e-12	0.0503	0.0334	0.07961	0.1323	315268	269	2.17023e-05	0.0254139	48.0981
156	rs4151669	A	G	6	0.035107	0.0059635	0.044548	3.9355e-09	-0.0206	0.0398	0.05422	0.6048	315268	269	9.35777e-06	0.010958	34.6565
157	rs4410790	C	T	7	0.015033	0.0025572	0.63416	4.14085e-09	0.001	0.0192	0.6656	0.9602	315268	269	5.0863e-05	0.0595634	34.5591
158	rs4499445	T	G	2	-0.021739	0.0026039	0.65478	6.94065e-17	0.0048	0.0212	0.7592	0.822	315268	269	9.99475e-05	0.11705	69.6996
159	rs45439091	T	G	11	0.031713	0.0047467	0.072593	2.3752e-11	0.0294	0.0552	0.02741	0.5948	315268	269	1.90637e-05	0.0223239	44.6366
160	rs45512696	T	C	19	0.080056	0.0032322	0.17598	2.66073e-135	-0.0254	0.0252	0.1527	0.3149	315268	269	0.000564342	0.661216	613.467
161	rs459193	G	A	5	0.022894	0.0029778	0.74713	1.4952e-14	-0.0326	0.0194	0.6828	0.09185	315268	269	7.08428e-05	0.0829626	59.1088
162	rs4661674	G	A	1	-0.014907	0.0026253	0.32444	1.36151e-08	-0.0399	0.0196	0.3039	0.04178	315268	269	4.48302e-05	0.0524984	32.242
163	rs4711399	T	C	6	0.021968	0.0029656	0.77921	1.28706e-13	-0.0339	0.0209	0.7359	0.1041	315268	269	5.9888e-05	0.0701328	54.8726
164	rs4725944	C	G	7	0.017937	0.0025277	0.38917	1.28381e-12	0.019	0.0189	0.3495	0.3143	315268	269	7.59379e-05	0.0889297	50.3557
165	rs4782568	G	C	16	-0.018428	0.0024885	0.45247	1.3122e-13	-0.0333	0.0184	0.4379	0.07002	315268	269	8.61845e-05	0.10093	54.8379
166	rs4790877	A	G	17	-0.021199	0.0025078	0.58876	2.83857e-17	0.0193	0.0185	0.5918	0.2967	315268	269	0.000109756	0.128538	71.457
167	rs4804413	T	C	19	0.017594	0.0024883	0.42891	1.54454e-12	-0.0089	0.0185	0.3956	0.6296	315268	269	7.76863e-05	0.0909775	49.9947
168	rs4805881	C	A	19	-0.02704	0.0026087	0.66529	3.60081e-25	0.0325	0.019	0.6575	0.08676	315268	269	0.000151773	0.177753	107.44
169	rs483809	G	A	10	-0.018407	0.0031002	0.196	2.90202e-09	-0.0177	0.0223	0.208	0.4277	315268	269	3.5241e-05	0.0412686	35.2522
170	rs4970834	T	C	1	-0.025389	0.0031689	0.18764	1.13318e-15	0.0486	0.0227	0.1964	0.03224	315268	269	6.20723e-05	0.072691	64.191
171	rs55722786	T	G	18	0.028148	0.0027352	0.28629	7.79292e-25	-0.0615	0.0217	0.2253	0.00468	315268	269	0.000137276	0.160772	105.905
172	rs55724869	C	G	2	0.014174	0.0025012	0.41358	1.4565e-08	-0.0041	0.0185	0.3986	0.8235	315268	269	4.9409e-05	0.0578607	32.1135
173	rs55846720	A	G	8	-0.014796	0.0024791	0.56628	2.40232e-09	-0.0068	0.0183	0.5817	0.7105	315268	269	5.54998e-05	0.0649937	35.6205
174	rs559411160	T	A	6	-0.019533	0.0026885	0.41718	3.72135e-13	-0.1781	0.0489	0.03539	0.0002671	315268	269	8.1419e-05	0.0953491	52.7859
175	rs56094005	G	A	8	-0.046542	0.0060213	0.043798	1.08268e-14	-0.0175	0.0428	0.04672	0.6827	315268	269	1.58732e-05	0.0185877	59.7461
176	rs56188865	C	T	1	0.016247	0.002556	0.37036	2.06838e-10	0.0421	0.0189	0.3598	0.02624	315268	269	5.97711e-05	0.0699959	40.404
177	rs56212206	C	T	17	-0.017343	0.002559	0.63457	1.22659e-11	-0.0058	0.0185	0.5902	0.7522	315268	269	6.75681e-05	0.0791273	45.9312
178	rs56255430	C	A	19	0.03512	0.0044338	0.084531	2.36429e-15	0.0059	0.0363	0.06647	0.8702	315268	269	3.08011e-05	0.0360691	62.7418
179	rs56278466	G	T	10	0.023436	0.0025968	0.66229	1.80884e-19	-0.0316	0.0185	0.5811	0.08627	315268	269	0.000115567	0.135344	81.4498
180	rs5745687	T	C	7	0.03124	0.00498	0.065389	3.54266e-10	-0.0166	0.0453	0.04111	0.7134	315268	269	1.52563e-05	0.0178653	39.3517
181	rs5763939	G	A	22	0.013572	0.0024689	0.53442	3.86127e-08	0.0086	0.0195	0.6863	0.6602	315268	269	4.76988e-05	0.0558578	30.219
182	rs577721086	C	T	6	0.051973	0.0056889	0.05057	6.5298e-20	-0.0128	0.0375	0.06443	0.7336	315268	269	2.54217e-05	0.0297695	83.464
183	rs58148580	T	C	4	0.023547	0.0039465	0.10905	2.42382e-09	-0.0239	0.0286	0.1125	0.4042	315268	269	2.1942e-05	0.0256946	35.5998
184	rs58397833	G	A	16	0.016126	0.0026238	0.3315	7.95848e-10	-0.0704	0.0198	0.3024	0.0003671	315268	269	5.3104e-05	0.0621878	37.7739
185	rs58558667	T	G	15	0.023041	0.002553	0.37416	1.80551e-19	-0.0288	0.0182	0.4463	0.1141	315268	269	0.000120996	0.141703	81.4519
186	rs58579887	C	T	8	0.018348	0.0025215	0.40407	3.43242e-13	-0.0095	0.0185	0.3913	0.6102	315268	269	8.08838e-05	0.0947223	52.9492
187	rs59137082	T	C	6	0.015654	0.0028688	0.24346	4.85769e-08	-0.0135	0.0193	0.3242	0.4856	315268	269	3.47904e-05	0.0407409	29.7749
188	rs59916403	T	G	2	-0.024299	0.0025758	0.35213	3.98749e-21	0.0071	0.0183	0.4111	0.6999	315268	269	0.000128793	0.150836	88.9923
189	rs6031847	T	C	20	-0.021265	0.0027766	0.26771	1.88365e-14	0.0205	0.0214	0.231	0.3389	315268	269	7.29461e-05	0.0854258	58.6549
190	rs60644673	T	G	7	-0.017542	0.0031218	0.19469	1.92252e-08	-0.0106	0.0217	0.2259	0.6265	315268	269	3.14054e-05	0.0367768	31.5753
191	rs6111	T	C	14	-0.041292	0.0041065	0.099921	8.78011e-24	0.0459	0.029	0.1084	0.114	315268	269	5.76867e-05	0.0675548	101.109
192	rs61751937	C	G	9	-0.041598	0.0073088	0.029134	1.26029e-08	-0.0037	0.0452	0.04269	0.9342	315268	269	5.81249e-06	0.00680644	32.3931
193	rs61753655	T	C	17	0.066992	0.011829	0.010835	1.48501e-08	-0.0438	0.0856	0.01125	0.6085	315268	269	2.18071e-06	0.00255361	32.0738
194	rs61983272	C	G	14	-0.032856	0.002844	0.32461	7.25939e-31	-0.0039	0.0197	0.3363	0.8447	315268	269	0.000185625	0.217407	133.466
195	rs624315	C	T	19	-0.020058	0.002862	0.25682	2.41602e-12	0.0351	0.0196	0.3156	0.07259	315268	269	5.94715e-05	0.0696451	49.1175
196	rs62621812	A	G	7	0.053879	0.0089764	0.020355	1.94711e-09	-0.009	0.045	0.04303	0.8412	315268	269	4.55748e-06	0.00533681	36.0275
197	rs6465825	C	T	7	-0.014028	0.0025151	0.39708	2.4386e-08	0.0129	0.0188	0.3622	0.4933	315268	269	4.72464e-05	0.055328	31.1086
198	rs6490409	G	A	13	-0.019425	0.0035112	0.14363	3.16577e-08	-0.0031	0.0217	0.224	0.8854	315268	269	2.38818e-05	0.0279662	30.6063
199	rs6540123	G	C	16	-0.016042	0.0026118	0.65918	8.16094e-10	-0.0251	0.0183	0.5641	0.17	315268	269	5.37671e-05	0.0629644	37.7257
200	rs6549406	G	A	3	-0.018975	0.0027879	0.73128	1.00462e-11	-0.0293	0.019	0.6586	0.1237	315268	269	5.77488e-05	0.0676275	46.3243
201	rs6567095	A	G	18	0.01941	0.0024834	0.55434	5.46261e-15	-0.0133	0.0183	0.5812	0.4681	315268	269	9.57387e-05	0.11212	61.0883
202	rs667172	A	G	3	0.018923	0.0027249	0.28615	3.8054e-12	-0.0101	0.0201	0.2808	0.6169	315268	269	6.24928e-05	0.0731834	48.2257
203	rs66751403	G	A	19	-0.041883	0.0047318	0.073092	8.6856e-19	0.0563	0.0336	0.07858	0.09312	315268	269	3.36728e-05	0.0394321	78.3471
204	rs6693993	C	G	1	0.023539	0.0024698	0.53469	1.57036e-21	0.0099	0.0182	0.5344	0.5871	315268	269	0.000143366	0.167905	90.8348
205	rs67068737	A	G	20	-0.017624	0.0031497	0.19218	2.20242e-08	0.0027	0.0234	0.1839	0.9097	315268	269	3.0835e-05	0.0361087	31.3091
206	rs6734238	G	A	2	-0.016003	0.0025073	0.40207	1.74281e-10	0.0176	0.0197	0.3044	0.3716	315268	269	6.21287e-05	0.072757	40.7371
207	rs6735387	C	A	2	0.013751	0.0024759	0.50696	2.79621e-08	0.001	0.0182	0.4599	0.9572	315268	269	4.89112e-05	0.0572776	30.8462
208	rs673751	C	A	11	-0.015293	0.0026383	0.67774	6.77002e-09	0.009	0.0189	0.6453	0.636	315268	269	4.6554e-05	0.0545171	33.5998
209	rs6762415	G	T	3	-0.016053	0.0024733	0.53506	8.56446e-11	-0.0207	0.0182	0.4401	0.2558	315268	269	6.64826e-05	0.0778561	42.1268
210	rs67694436	T	C	8	0.01512	0.0025859	0.35645	5.00438e-09	-0.0524	0.0185	0.3947	0.004639	315268	269	4.97521e-05	0.0582624	34.1885
211	rs6792725	G	A	3	-0.015581	0.0027508	0.69353	1.47931e-08	0.0257	0.0184	0.5417	0.1619	315268	269	4.32589e-05	0.0506583	32.0828
212	rs6871748	C	T	5	0.015224	0.0027571	0.27615	3.35892e-08	0.0127	0.0192	0.3356	0.5075	315268	269	3.86631e-05	0.0452761	30.4897
213	rs6897617	A	G	5	0.018249	0.0027162	0.28838	1.84035e-11	-0.0434	0.0185	0.3993	0.01891	315268	269	5.87649e-05	0.0688175	45.1393
214	rs6912315	T	C	6	0.031344	0.005494	0.052932	1.1638e-08	0.0144	0.0701	0.01695	0.8376	315268	269	1.0351e-05	0.0121211	32.5485
215	rs6970593	A	G	7	-0.025504	0.0024715	0.48766	5.84117e-25	-0.0046	0.0184	0.5896	0.8026	315268	269	0.00016878	0.197674	106.487
216	rs7012213	T	A	8	0.015207	0.0026532	0.31177	9.96759e-09	-0.0092	0.0193	0.3335	0.6313	315268	269	4.47162e-05	0.0523649	32.8509
217	rs7031621	A	G	9	-0.014376	0.002461	0.5038	5.17666e-09	-0.0066	0.0182	0.4285	0.7182	315268	269	5.4115e-05	0.0633719	34.1234
218	rs7156903	T	G	14	0.016588	0.0025506	0.37837	7.8614e-11	0.0066	0.019	0.3432	0.7283	315268	269	6.31106e-05	0.0739069	42.2964
219	rs7204211	G	T	16	0.020737	0.0036876	0.87215	1.87452e-08	-0.0021	0.026	0.8577	0.9357	315268	269	2.2369e-05	0.0261946	31.6231
220	rs72694393	T	G	14	0.018287	0.0024785	0.48154	1.60472e-13	-0.0323	0.0186	0.3807	0.08247	315268	269	8.62194e-05	0.100971	54.4386
221	rs72789541	A	T	16	0.018236	0.0027032	0.29506	1.51915e-11	-0.0461	0.0194	0.318	0.01758	315268	269	6.00503e-05	0.0703229	45.5096
222	rs72793380	A	C	16	0.02248	0.0040318	0.10516	2.46928e-08	0.036	0.0317	0.08835	0.2574	315268	269	1.85584e-05	0.0217322	31.0881
223	rs72818989	C	T	5	0.015766	0.0024844	0.54207	2.21218e-10	0.0048	0.0182	0.4953	0.7916	315268	269	6.34168e-05	0.0742656	40.2717
224	rs73216756	T	C	8	0.017018	0.0030126	0.21405	1.61521e-08	0.012	0.0192	0.3361	0.5328	315268	269	3.40561e-05	0.0398809	31.9105
225	rs73234873	T	C	7	-0.014986	0.0027104	0.29494	3.22122e-08	0.018	0.0219	0.217	0.412	315268	269	4.03287e-05	0.0472267	30.5707
226	rs73260019	T	C	4	-0.03246	0.0049911	0.067636	7.85778e-11	-0.0242	0.0371	0.06603	0.5133	315268	269	1.69207e-05	0.0198144	42.2965
227	rs73580456	T	A	19	0.041469	0.0071581	0.030453	6.90526e-09	0.0661	0.0739	0.01537	0.3706	315268	269	6.28638e-06	0.00736137	33.5623
228	rs73597479	T	C	19	-0.10365	0.0064988	0.037892	3.01023e-57	0.0888	0.0405	0.05338	0.02819	315268	269	5.88293e-05	0.068893	254.374
229	rs7366884	C	T	1	0.018621	0.0027619	0.27246	1.56351e-11	-0.0248	0.0212	0.241	0.2417	315268	269	5.7161e-05	0.0669391	45.4559
230	rs73728584	A	C	6	0.027209	0.0037005	0.13111	1.94626e-13	-0.0636	0.0242	0.2448	0.008567	315268	269	3.9071e-05	0.0457538	54.0635
231	rs7402977	A	G	15	-0.016271	0.002803	0.26675	6.44095e-09	-0.0093	0.0201	0.2833	0.6431	315268	269	4.18108e-05	0.0489624	33.6963
232	rs7441808	G	A	4	-0.017805	0.0026787	0.30231	3.00469e-11	0.002	0.02	0.2828	0.9195	315268	269	5.91154e-05	0.0692281	44.181
233	rs74780677	G	A	3	0.093012	0.010096	0.01564	3.20627e-20	-0.0861	0.0352	0.07241	0.01436	315268	269	8.28934e-06	0.00970687	84.8749
234	rs75166367	A	G	2	0.033368	0.0051346	0.061261	8.11521e-11	-0.0227	0.0355	0.07107	0.5219	315268	269	1.54073e-05	0.0180422	42.2325
235	rs7591567	C	T	2	0.015616	0.0027036	0.29485	7.66408e-09	-0.0295	0.0195	0.3109	0.1301	315268	269	4.40035e-05	0.0515302	33.3622
236	rs7599	G	A	19	-0.022009	0.002551	0.63434	6.28058e-18	0.0419	0.0194	0.6779	0.0307	315268	269	0.000109529	0.128272	74.4354
237	rs76539714	G	A	17	-0.026814	0.0029622	0.22531	1.40929e-19	0.0263	0.033	0.08163	0.425	315268	269	9.07304e-05	0.106255	81.9397
238	rs76895963	G	T	12	-0.071224	0.009449	0.021056	4.79513e-14	-0.0292	0.0541	0.03102	0.5899	315268	269	7.42959e-06	0.00870009	56.8174
239	rs77542162	G	A	17	-0.19345	0.008216	0.022953	1.77419e-122	0.0285	0.1114	0.006705	0.7982	315268	269	7.88718e-05	0.0923658	554.392
240	rs7760345	T	C	6	-0.050356	0.009206	0.018235	4.50744e-08	0.0091	0.0991	0.008332	0.927	315268	269	3.398e-06	0.00397906	29.9199
241	rs77704739	C	T	5	0.034926	0.0061229	0.042339	1.1699e-08	0.0215	0.0523	0.03053	0.6806	315268	269	8.36924e-06	0.00980043	32.5374
242	rs7776054	G	A	6	0.021065	0.0028028	0.26156	5.67545e-14	0.0135	0.0191	0.3404	0.4807	315268	269	6.9211e-05	0.0810515	56.4857
243	rs77849807	G	A	4	0.11375	0.00989	0.015709	1.30798e-30	-0.0418	0.0578	0.02544	0.469	315268	269	1.29757e-05	0.0151947	132.285
244	rs78444263	T	C	12	-0.03521	0.0047959	0.071231	2.11398e-13	0.0223	0.0292	0.1073	0.4447	315268	269	2.26214e-05	0.0264901	53.9004
245	rs78484127	A	G	19	-0.020972	0.0035975	0.13491	5.55661e-09	-0.0022	0.0238	0.1759	0.9257	315268	269	2.51613e-05	0.0294646	33.9843
246	rs78755089	T	G	16	-0.035131	0.0044816	0.084205	4.55407e-15	0.0168	0.0404	0.05463	0.6779	315268	269	3.00608e-05	0.0352022	61.449
247	rs78961851	C	T	16	-0.024799	0.0040766	0.10258	1.17951e-09	0.0363	0.0342	0.07597	0.2892	315268	269	2.16113e-05	0.0253073	37.006
248	rs79287178	A	G	3	0.04164	0.0074234	0.031278	2.03268e-08	-0.0152	0.0456	0.04152	0.7391	315268	269	6.04789e-06	0.0070821	31.4641
249	rs79295634	G	A	12	0.03133	0.0049375	0.066607	2.22218e-10	-0.0058	0.0333	0.08026	0.8606	315268	269	1.58797e-05	0.0185953	40.263
250	rs79687284	C	G	1	0.048613	0.0067046	0.034939	4.15623e-13	-0.0449	0.0694	0.01741	0.5178	315268	269	1.12454e-05	0.0131685	52.5726
251	rs800545	G	A	8	-0.016169	0.002833	0.74677	1.14911e-08	0.0165	0.0204	0.7299	0.4171	315268	269	3.90774e-05	0.0457612	32.5742
252	rs800718	A	G	7	-0.016161	0.002885	0.76034	2.12232e-08	0.0192	0.022	0.7872	0.3826	315268	269	3.62742e-05	0.0424785	31.3794
253	rs8041057	T	C	15	-0.023221	0.0027217	0.71393	1.4471e-17	0.0289	0.0195	0.6828	0.1371	315268	269	9.43104e-05	0.110447	72.7916
254	rs8071834	C	T	17	0.015277	0.002536	0.62024	1.7033e-09	-0.0065	0.0183	0.566	0.7227	315268	269	5.42246e-05	0.0635003	36.2892
255	rs8072215	G	A	17	-0.033891	0.0029142	0.23131	2.96006e-31	0.0273	0.0211	0.2445	0.1953	315268	269	0.000152555	0.178668	135.248
256	rs872926	A	G	15	-0.035827	0.0030367	0.20696	4.05135e-32	0.0048	0.0237	0.1765	0.8388	315268	269	0.000144927	0.169733	139.193
257	rs879620	T	C	16	-0.014193	0.0025411	0.6154	2.33319e-08	-0.0252	0.0184	0.5792	0.1708	315268	269	4.68405e-05	0.0548527	31.1964
258	rs900400	C	T	3	0.022534	0.0025159	0.39764	3.37443e-19	-0.0711	0.0195	0.3159	0.0002586	315268	269	0.000121895	0.142756	80.2213
259	rs907867	G	T	2	-0.014109	0.0024688	0.46929	1.0985e-08	0.016	0.0182	0.5658	0.3806	315268	269	5.16023e-05	0.0604293	32.6603
260	rs9265945	G	A	6	-0.023445	0.0025002	0.42942	6.82967e-21	-0.0189	0.0196	0.3872	0.3354	315268	269	0.000136678	0.160072	87.9328
261	rs930340	A	G	9	-0.018877	0.0031599	0.81033	2.3199e-09	-0.0166	0.0241	0.8323	0.4904	315268	269	3.4796e-05	0.0407475	35.6878
262	rs9391997	G	A	6	-0.016206	0.0024757	0.53012	5.93062e-11	0.0018	0.0181	0.4736	0.9203	315268	269	6.77122e-05	0.0792961	42.8505
263	rs9430172	G	T	1	0.020377	0.0033945	0.84079	1.93959e-09	-0.0133	0.0259	0.858	0.6064	315268	269	3.06011e-05	0.0358349	36.0354
264	rs9604045	T	G	13	0.016373	0.002961	0.25023	3.21329e-08	-0.0132	0.0246	0.1708	0.5903	315268	269	3.63913e-05	0.0426156	30.5759
265	rs9638180	G	A	7	-0.024469	0.0030912	0.19723	2.46774e-15	0.0352	0.0236	0.1777	0.1349	315268	269	6.2935e-05	0.0737013	62.6582
266	rs9671696	A	G	14	0.015465	0.0025437	0.5837	1.20559e-09	0.0039	0.0187	0.5766	0.8357	315268	269	5.69789e-05	0.0667259	36.9631
267	rs9905106	C	T	17	-0.018155	0.0027855	0.73485	7.1499e-11	0.0041	0.0191	0.6657	0.8325	315268	269	5.25081e-05	0.0614901	42.4802
268	rs992367	G	A	13	0.015386	0.0025211	0.59857	1.04201e-09	-0.0044	0.0193	0.6719	0.8204	315268	269	5.67736e-05	0.0664854	37.2453
269	rs9976946	T	C	21	0.038971	0.0064436	0.962177	1.46741e-09	-0.0514	0.0701	0.9822	0.4634	315268	269	8.44475e-06	0.00988886	36.5785
													315268	269	0.018537	22.1168	73.3668

## Sheet: total protein
	SNP	effect_allele.exposure	other_allele.exposure	chr.exposure	beta.exposure	se.exposure	eaf.exposure	pval.exposure	beta.outcome	se.outcome	eaf.outcome	pval.outcome	samplesize.exposure	nsnps	R2	F	mean F
1	rs10004084	C	T	4	0.035473	0.0033958	0.16525	1.53993e-25	0.0031	0.0267	0.1321	0.9072	314921	346	9.55956e-05	0.0869213	109.122
2	rs10065637	T	C	5	-0.039914	0.0031144	0.20469	1.36458e-37	0.0132	0.026	0.1405	0.6126	314921	346	0.00016981	0.154413	164.249
3	rs10069690	T	C	5	-0.021817	0.0028706	0.25761	2.96756e-14	-0.0211	0.0198	0.2954	0.2869	314921	346	7.01565e-05	0.0637889	57.7623
4	rs10111287	T	C	8	0.018742	0.0027962	0.2827	2.05211e-11	-0.013	0.0183	0.4169	0.48	314921	346	5.78563e-05	0.0526044	44.9258
5	rs10141746	G	A	14	-0.033227	0.0027204	0.69223	2.65277e-34	0.0104	0.0227	0.8015	0.6471	314921	346	0.000201847	0.183551	149.182
6	rs10160596	A	G	11	-0.020316	0.0028601	0.2665	1.21871e-12	0.0267	0.0232	0.1898	0.2489	314921	346	6.26383e-05	0.0569526	50.4561
7	rs10176042	C	T	2	-0.026334	0.0026362	0.63357	1.71396e-23	-0.002	0.0207	0.7395	0.9245	314921	346	0.000147127	0.133783	99.7877
8	rs10184004	T	C	2	-0.014164	0.0025572	0.40726	3.04811e-08	0.0196	0.0189	0.3579	0.2992	314921	346	4.70334e-05	0.0427636	30.6791
9	rs1020048	C	A	9	-0.02673	0.0032332	0.8099	1.37562e-16	-0.0172	0.0241	0.8324	0.477	314921	346	6.68305e-05	0.0607646	68.3491
10	rs10236879	G	A	7	-0.022019	0.0039246	0.11647	2.01888e-08	0.025	0.0319	0.08806	0.4333	314921	346	2.05716e-05	0.0187035	31.4778
11	rs10419198	T	C	19	-0.074871	0.0029004	0.24964	8.85116e-147	0.0128	0.0206	0.2614	0.5333	314921	346	0.000792727	0.721298	666.364
12	rs10444863	C	T	15	-0.028355	0.0030974	0.2072	5.49161e-20	0.0048	0.0237	0.1765	0.8387	314921	346	8.74272e-05	0.0794934	83.804
13	rs1047891	A	C	2	-0.025697	0.0027011	0.31562	1.8531e-21	0.0672	0.0194	0.3236	0.0005326	314921	346	0.000124158	0.112895	90.5073
14	rs10484395	A	G	6	0.03401	0.0050541	0.066265	1.70962e-11	-0.0564	0.0381	0.05976	0.1395	314921	346	1.77935e-05	0.0161777	45.282
15	rs10745495	G	C	12	-0.017412	0.0030161	0.22333	7.80243e-09	-0.0075	0.0203	0.2748	0.7123	314921	346	3.67128e-05	0.0333796	33.3277
16	rs10774624	A	G	12	-0.021452	0.0025381	0.51394	2.86748e-17	-0.0493	0.0185	0.5969	0.007706	314921	346	0.000113331	0.103049	71.4362
17	rs10786052	C	T	10	0.015435	0.0025175	0.51924	8.74621e-10	-0.0088	0.0181	0.5316	0.6271	314921	346	5.95935e-05	0.0541841	37.5902
18	rs10840357	T	C	11	0.016681	0.0025133	0.50465	3.20258e-11	-0.0144	0.0181	0.5232	0.4269	314921	346	6.99337e-05	0.0635863	44.051
19	rs10846690	C	T	12	0.026178	0.0035187	0.84581	1.01205e-13	0.0295	0.0206	0.7348	0.1518	314921	346	4.58422e-05	0.0416805	55.3488
20	rs10887917	C	G	10	0.018342	0.0026037	0.37425	1.86681e-12	-0.0083	0.0189	0.3548	0.6612	314921	346	7.38078e-05	0.0671091	49.6263
21	rs10898811	A	T	11	-0.017802	0.0025466	0.44734	2.74663e-12	0.0213	0.0183	0.4402	0.2452	314921	346	7.67256e-05	0.0697622	48.8671
22	rs10917688	T	C	1	0.066177	0.0030427	0.21801	8.37529e-105	-0.0258	0.0239	0.1767	0.28	314921	346	0.000512156	0.465877	473.038
23	rs10922530	A	G	1	0.014075	0.0025692	0.39676	4.29754e-08	-0.0011	0.0194	0.3181	0.956	314921	346	4.56192e-05	0.0414776	30.0124
24	rs10955449	C	A	8	-0.019524	0.0035505	0.14815	3.82701e-08	-0.0337	0.0271	0.1277	0.2141	314921	346	2.42355e-05	0.0220348	30.2384
25	rs11078597	C	T	17	0.038573	0.0032206	0.1864	4.7665e-33	-0.0066	0.0231	0.1897	0.7757	314921	346	0.000138159	0.125628	143.448
26	rs11099882	C	T	4	-0.020536	0.0026497	0.34825	9.20662e-15	0.0395	0.0183	0.4338	0.03064	314921	346	8.65842e-05	0.0787269	60.0673
27	rs11102009	T	C	1	-0.019592	0.0025315	0.53071	1.00346e-14	-0.0169	0.0183	0.4208	0.3559	314921	346	9.4739e-05	0.0861423	59.8965
28	rs11118057	C	T	1	-0.015897	0.0026716	0.33195	2.68151e-09	0.0348	0.0189	0.3626	0.06531	314921	346	4.98652e-05	0.0453384	35.4069
29	rs11118320	G	C	1	0.017259	0.0025316	0.56332	9.27684e-12	0.0008	0.0184	0.5848	0.9659	314921	346	7.26086e-05	0.0660186	46.4773
30	rs1114348	A	G	6	0.014517	0.0025093	0.48431	7.24803e-09	0.0398	0.0182	0.484	0.02879	314921	346	5.30871e-05	0.048268	33.4695
31	rs111434977	A	T	4	-0.036293	0.0063495	0.041524	1.0926e-08	0.0372	0.0375	0.06189	0.3209	314921	346	8.25801e-06	0.00750803	32.6713
32	rs11211176	A	G	1	0.015583	0.0025283	0.53175	7.12295e-10	-0.0039	0.0181	0.4896	0.8275	314921	346	6.00701e-05	0.0546174	37.9879
33	rs11217863	A	G	11	0.023259	0.0039235	0.1161	3.06591e-09	-0.0497	0.0274	0.1238	0.06968	314921	346	2.29033e-05	0.0208236	35.1427
34	rs113651836	A	C	13	0.021765	0.0028002	0.29132	7.71614e-15	0.0108	0.0189	0.3699	0.5693	314921	346	7.92115e-05	0.0720227	60.4142
35	rs113810201	G	A	7	0.025186	0.0039486	0.1141	1.79172e-10	-0.0231	0.0272	0.1267	0.395	314921	346	2.61175e-05	0.0237459	40.6848
36	rs113896775	A	G	7	-0.036161	0.0062233	0.042978	6.23046e-09	0.0607	0.0795	0.01316	0.4451	314921	346	8.81934e-06	0.00801838	33.7629
37	rs114310991	A	G	1	-0.11455	0.010419	0.014741	4.10299e-28	0.0113	0.2963	0.0008934	0.9696	314921	346	1.11492e-05	0.0101367	120.875
38	rs114949263	C	T	7	0.030307	0.0040009	0.11156	3.59998e-14	-0.0107	0.0336	0.08007	0.7506	314921	346	3.6119e-05	0.0328396	57.3813
39	rs11589479	A	G	1	0.020739	0.0033849	0.1646	8.97635e-10	-0.0296	0.0261	0.1398	0.2567	314921	346	3.27821e-05	0.0298056	37.5391
40	rs11594976	C	T	10	-0.014109	0.0025209	0.49255	2.18228e-08	0.0343	0.0181	0.5113	0.05825	314921	346	4.97225e-05	0.0452086	31.3243
41	rs11620783	T	C	14	0.017963	0.0025526	0.43125	1.96472e-12	-0.0322	0.0189	0.3581	0.08853	314921	346	7.71385e-05	0.0701377	49.5213
42	rs116912917	G	A	20	-0.027058	0.0048141	0.076665	1.90559e-08	-0.0054	0.0268	0.1323	0.8409	314921	346	1.42019e-05	0.0129122	31.5908
43	rs11711621	T	C	3	0.018268	0.0029197	0.24485	3.93595e-10	-0.0269	0.0203	0.2721	0.1864	314921	346	4.59692e-05	0.0417959	39.1476
44	rs117201874	T	G	17	-0.050321	0.0076248	0.031279	4.12667e-11	0.0604	0.042	0.04921	0.1502	314921	346	8.3815e-06	0.0076203	43.5554
45	rs117471348	A	C	19	0.15777	0.016906	0.0065672	1.0428e-20	0.0394	0.1511	0.00397	0.7942	314921	346	3.6084e-06	0.00328067	87.0898
46	rs11754985	T	G	6	0.049362	0.0087388	0.021126	1.61909e-08	0.0137	0.0566	0.02601	0.809	314921	346	4.19039e-06	0.00380981	31.9067
47	rs117556162	A	G	16	-0.031655	0.005272	0.060288	1.92252e-09	0.0095	0.0429	0.04683	0.8241	314921	346	1.29714e-05	0.0117934	36.0524
48	rs11775865	G	A	8	0.017706	0.0032458	0.18392	4.89858e-08	-0.0118	0.0241	0.1688	0.6242	314921	346	2.83653e-05	0.0257897	29.7576
49	rs11784209	C	T	8	-0.014843	0.0025726	0.60188	7.95188e-09	0.0095	0.019	0.6573	0.618	314921	346	5.06584e-05	0.0460596	33.2889
50	rs118072143	G	A	17	0.063896	0.01104	0.014274	7.14332e-09	-0.0636	0.0665	0.01888	0.3395	314921	346	2.99323e-06	0.00272137	33.4973
51	rs118083884	A	G	17	-0.1233	0.010888	0.01656	1.01251e-29	0.1415	0.1052	0.007929	0.1787	314921	346	1.32638e-05	0.0120592	128.242
52	rs118115443	T	A	11	-0.075467	0.011158	0.013178	1.35145e-11	0.0988	0.0871	0.01095	0.2566	314921	346	3.77797e-06	0.00343484	45.7448
53	rs11817146	A	G	10	0.014445	0.0025837	0.39236	2.26209e-08	-0.0084	0.0191	0.3405	0.6592	314921	346	4.73272e-05	0.0430306	31.2573
54	rs1182922	A	G	11	-0.021775	0.0025301	0.44607	7.5753e-18	-0.013	0.0181	0.5239	0.4745	314921	346	0.000116232	0.105688	74.0698
55	rs11879090	T	C	19	-0.014306	0.0025261	0.4492	1.48669e-08	0.0327	0.0181	0.5053	0.07041	314921	346	5.03962e-05	0.0458212	32.0727
56	rs1196751	A	G	12	-0.01762	0.0025327	0.5673	3.48097e-12	-0.0015	0.0186	0.6196	0.9351	314921	346	7.54523e-05	0.0686044	48.3999
57	rs12121085	T	G	1	-0.024534	0.0025314	0.43522	3.28473e-22	0.0095	0.0185	0.4002	0.6074	314921	346	0.000146633	0.133334	93.9323
58	rs12148425	C	T	15	0.015605	0.0027576	0.29426	1.5236e-08	0.0012	0.0189	0.3584	0.9493	314921	346	4.22347e-05	0.0384003	32.0232
59	rs12166267	T	C	22	0.017138	0.003122	0.20566	4.0372e-08	-0.0169	0.0212	0.2398	0.4248	314921	346	3.12636e-05	0.0284249	30.1338
60	rs12212152	T	C	6	0.026314	0.0046851	0.092055	1.9485e-08	0.0126	0.0302	0.1048	0.6769	314921	346	1.67445e-05	0.0152239	31.5454
61	rs1229984	C	T	4	0.077436	0.0085055	0.977683	8.73776e-20	0.1673	0.1237	0.9946	0.1761	314921	346	1.14855e-05	0.0104424	82.8869
62	rs12314162	T	C	12	-0.01913	0.0034181	0.16097	2.1858e-08	0.0248	0.0254	0.1495	0.328	314921	346	2.68665e-05	0.024427	31.3228
63	rs12363520	A	T	11	-0.017376	0.0030348	0.2296	1.03191e-08	-0.0188	0.0213	0.2402	0.3765	314921	346	3.68261e-05	0.0334826	32.7823
64	rs12377600	G	A	9	-0.016946	0.0026376	0.3464	1.3234e-10	0.0024	0.0194	0.3176	0.9029	314921	346	5.93519e-05	0.0539644	41.2778
65	rs12386224	C	G	2	0.015394	0.0027796	0.28564	3.05569e-08	-0.0246	0.0194	0.3187	0.2048	314921	346	3.97469e-05	0.0361382	30.6717
66	rs12453969	A	G	17	0.022134	0.0027036	0.31689	2.69153e-16	-0.0093	0.0195	0.3169	0.6351	314921	346	9.2143e-05	0.0837817	67.0247
67	rs12468863	T	C	2	0.016391	0.0025278	0.51867	8.931e-11	-0.0278	0.0182	0.4635	0.1268	314921	346	6.66635e-05	0.0606127	42.0461
68	rs12505932	G	T	4	0.014586	0.0025513	0.43536	1.085e-08	0.0681	0.0186	0.3856	0.0002538	314921	346	5.10267e-05	0.0463945	32.6851
69	rs12544863	T	C	8	-0.020686	0.002583	0.39394	1.1652e-15	0.0048	0.019	0.3577	0.799	314921	346	9.72475e-05	0.0884234	64.1363
70	rs1260326	C	T	2	-0.042401	0.0025686	0.60701	3.41979e-61	-0.0254	0.019	0.6497	0.181	314921	346	0.000412824	0.375484	272.495
71	rs12610654	G	A	19	0.015948	0.0026595	0.34	2.01748e-09	-0.025	0.0182	0.4397	0.1696	314921	346	5.12464e-05	0.0465943	35.9594
72	rs1264457	A	G	6	-0.038118	0.0025692	0.60434	8.82673e-50	-0.036	0.0194	0.5042	0.06318	314921	346	0.000334269	0.30401	220.122
73	rs12722022	A	G	6	-0.041869	0.0069025	0.034364	1.3138e-09	-0.1704	0.1124	0.006647	0.1294	314921	346	7.75386e-06	0.00704966	36.7936
74	rs12722490	T	C	10	0.034877	0.0057149	0.050911	1.04349e-09	-0.0115	0.0528	0.03023	0.8269	314921	346	1.1429e-05	0.0103911	37.2444
75	rs12722497	A	C	10	0.036789	0.0044965	0.088111	2.80996e-16	0.0183	0.0361	0.0682	0.6123	314921	346	3.41576e-05	0.0310562	66.9402
76	rs12881869	T	C	14	-0.032239	0.0048878	0.071167	4.2335e-11	0.0664	0.0308	0.0953	0.03106	314921	346	1.82634e-05	0.0166049	43.5047
77	rs1291212	G	C	20	0.028979	0.0045944	0.91867	2.83949e-10	0.0238	0.0372	0.938	0.5217	314921	346	1.88776e-05	0.0171634	39.7841
78	rs12938	G	A	1	0.017526	0.002801	0.28208	3.92292e-10	-0.0233	0.0217	0.2219	0.2832	314921	346	5.03519e-05	0.0457809	39.1507
79	rs13005282	G	A	2	-0.028384	0.0026279	0.36128	3.43954e-27	0.0487	0.0194	0.318	0.01219	314921	346	0.000170967	0.155465	116.662
80	rs13020178	A	G	2	0.014268	0.0025155	0.49841	1.4141e-08	-0.0029	0.0185	0.6107	0.877	314921	346	5.10789e-05	0.046442	32.172
81	rs13108218	G	A	4	-0.034971	0.0026066	0.61817	4.97508e-41	-0.0093	0.0194	0.6776	0.6305	314921	346	0.00026982	0.245379	179.998
82	rs13108400	G	A	4	-0.020427	0.0025698	0.39838	1.88365e-15	0.0027	0.0181	0.4452	0.8814	314921	346	9.61742e-05	0.0874475	63.1845
83	rs13191494	C	G	6	-0.037489	0.0045089	0.099538	9.2555e-17	0.0022	0.063	0.02122	0.9722	314921	346	3.93504e-05	0.0357777	69.13
84	rs13322435	G	A	3	0.021883	0.0025791	0.40102	2.1722e-17	-0.0719	0.0192	0.3323	0.0001829	314921	346	0.000109821	0.099857	71.9909
85	rs1333635	G	A	9	-0.019162	0.0025218	0.46888	3.00262e-14	-0.0022	0.0183	0.5761	0.9051	314921	346	9.13152e-05	0.0830289	57.7378
86	rs13380871	C	T	17	0.057364	0.006864	0.034678	6.44318e-17	-0.0182	0.0451	0.04203	0.6866	314921	346	1.48484e-05	0.0134999	69.8432
87	rs13425999	T	C	2	-0.034888	0.0048912	0.070988	9.85825e-13	0.0458	0.0422	0.04859	0.2778	314921	346	2.13087e-05	0.0193737	50.877
88	rs139622184	C	A	15	0.054014	0.0084823	0.022479	1.91942e-10	0.0976	0.0925	0.009612	0.2914	314921	346	5.6587e-06	0.00514477	40.5495
89	rs139974673	C	T	15	0.10378	0.008043	0.025107	4.44631e-38	-0.1639	0.1249	0.005292	0.1893	314921	346	2.58804e-05	0.0235304	166.491
90	rs140105410	A	G	19	-0.065865	0.008035	0.02591	2.46945e-16	-0.0328	0.1353	0.004618	0.8086	314921	346	1.07704e-05	0.00979228	67.1951
91	rs140578039	A	G	1	-0.055349	0.0082357	0.028065	1.81259e-11	0.0185	0.0618	0.02272	0.7646	314921	346	7.82437e-06	0.00711376	45.1667
92	rs141762637	T	G	1	0.081218	0.009124	0.021253	5.53478e-19	0.0015	0.0712	0.01715	0.9834	314921	346	1.04677e-05	0.00951709	79.2381
93	rs141959627	C	T	14	0.050749	0.0069304	0.04051	2.43501e-13	0.0807	0.0527	0.03447	0.1255	314921	346	1.32364e-05	0.0120343	53.6214
94	rs143311059	T	C	19	-0.14358	0.0092908	0.018828	7.36207e-54	0.0507	0.0847	0.01151	0.5497	314921	346	2.80194e-05	0.0254752	238.826
95	rs1448187	C	T	2	-0.040285	0.0030061	0.70016	6.12774e-41	0.0223	0.0215	0.7524	0.2997	314921	346	0.000239439	0.217744	179.589
96	rs1458019	G	A	5	0.028532	0.0028357	0.26694	8.21864e-24	0.0069	0.0201	0.2821	0.7293	314921	346	0.000125813	0.1144	101.238
97	rs1475718	A	G	9	-0.014016	0.0025473	0.43936	3.75137e-08	0.0112	0.0181	0.4784	0.5371	314921	346	4.7361e-05	0.0430614	30.2753
98	rs147633772	T	A	6	0.036926	0.0044494	0.10087	1.0522e-16	-0.0159	0.0366	0.06922	0.6638	314921	346	3.96711e-05	0.0360694	68.875
99	rs147804508	T	C	19	-0.17386	0.012874	0.010551	1.50418e-41	0.6399	0.3384	0.0008014	0.05862	314921	346	1.20917e-05	0.0109936	182.378
100	rs148393876	A	C	14	-0.052179	0.0057329	0.062475	8.9454e-20	-0.0321	0.0431	0.05386	0.4564	314921	346	3.08149e-05	0.0280169	82.8405
101	rs148650258	G	T	19	0.049539	0.0078203	0.029056	2.38221e-10	-0.0374	0.0826	0.01236	0.651	314921	346	7.18962e-06	0.00653666	40.128
102	rs148933445	A	G	19	-0.050909	0.0091951	0.021992	3.08631e-08	0.0109	0.0636	0.02101	0.8641	314921	346	4.18708e-06	0.0038068	30.6532
103	rs149807892	T	C	19	0.14541	0.010179	0.015913	2.79062e-46	0.2199	0.1312	0.004933	0.09378	314921	346	2.02951e-05	0.0184522	204.07
104	rs149914551	A	C	4	-0.045434	0.0068311	0.035264	2.91608e-11	0.026	0.0617	0.02199	0.6738	314921	346	9.55761e-06	0.0086896	44.2365
105	rs150944766	T	C	19	0.04924	0.0077262	0.030301	1.85498e-10	-0.1552	0.0675	0.01895	0.02147	314921	346	7.57925e-06	0.00689091	40.6167
106	rs151063284	T	C	17	-0.061759	0.010809	0.015638	1.10571e-08	-0.0444	0.0539	0.03081	0.41	314921	346	3.19149e-06	0.00290163	32.646
107	rs1561721	C	T	4	-0.017989	0.0028735	0.74103	3.84167e-10	-0.0114	0.0216	0.7761	0.5983	314921	346	4.77645e-05	0.0434283	39.1915
108	rs1571878	T	C	6	-0.017135	0.0025351	0.563	1.38995e-11	-0.0025	0.0182	0.5527	0.8905	314921	346	7.13832e-05	0.0649044	45.6855
109	rs157936	G	T	7	-0.020555	0.0027513	0.30486	7.98362e-14	0.0358	0.0186	0.3874	0.05409	314921	346	7.51208e-05	0.068303	55.816
110	rs16826069	G	A	1	-0.022624	0.003067	0.21332	1.62855e-13	0.0696	0.0226	0.2002	0.002113	314921	346	5.79922e-05	0.052728	54.4141
111	rs1689789	A	G	1	-0.019351	0.0026166	0.35986	1.41416e-13	0.0177	0.0198	0.2942	0.3725	314921	346	8.00146e-05	0.0727529	54.6931
112	rs16936880	T	C	8	-0.028396	0.004197	0.099048	1.32862e-11	0.0215	0.0271	0.1265	0.4271	314921	346	2.59425e-05	0.0235869	45.7758
113	rs17272840	C	T	19	-0.095152	0.013553	0.0091956	2.21055e-12	-0.0523	0.1404	0.004328	0.7093	314921	346	2.85208e-06	0.00259304	49.2907
114	rs17711850	C	T	6	0.02817	0.0026248	0.36462	7.25437e-27	-0.0103	0.0209	0.2512	0.6217	314921	346	0.000169466	0.1541	115.181
115	rs17764730	T	C	5	-0.022438	0.0029212	0.24788	1.58161e-14	0.0335	0.0249	0.155	0.1788	314921	346	6.98558e-05	0.0635155	58.9991
116	rs1801282	G	C	3	-0.040815	0.0038525	0.12022	3.19963e-26	-0.0198	0.0241	0.1692	0.4103	314921	346	7.53934e-05	0.0685509	112.242
117	rs1807560	A	G	22	0.017969	0.0029978	0.22602	2.05102e-09	0.0066	0.0197	0.2995	0.7395	314921	346	3.9916e-05	0.0362921	35.9288
118	rs181242111	A	G	10	0.035061	0.0041678	0.11837	4.03738e-17	0.0657	0.032	0.08784	0.04029	314921	346	4.6902e-05	0.042644	70.7677
119	rs1906252	A	C	6	-0.015272	0.0025224	0.48563	1.4115e-09	0.0151	0.0181	0.4741	0.4061	314921	346	5.81532e-05	0.0528744	36.6576
120	rs200820567	A	T	6	0.046267	0.0073034	0.031078	2.37668e-10	-0.0989	0.0676	0.0178	0.1436	314921	346	7.67472e-06	0.00697771	40.1322
121	rs2021408	C	T	6	0.039866	0.0033598	0.16732	1.81761e-32	-0.0259	0.025	0.1564	0.3	314921	346	0.000124576	0.113275	140.792
122	rs2068888	A	G	10	-0.016483	0.002523	0.44867	6.44911e-11	-0.0034	0.0181	0.4703	0.8489	314921	346	6.7051e-05	0.060965	42.6813
123	rs2070709	A	G	14	-0.020275	0.0028414	0.26653	9.65606e-13	-0.001	0.021	0.2476	0.9616	314921	346	6.32141e-05	0.0574762	50.9163
124	rs2097442	A	G	6	-0.048438	0.0027644	0.29164	1.04304e-68	0.0143	0.0217	0.3029	0.5091	314921	346	0.00040281	0.366372	307.023
125	rs2236295	T	G	10	-0.016772	0.0025713	0.40483	6.90558e-11	-0.0251	0.0188	0.3654	0.1823	314921	346	6.51038e-05	0.0591945	42.5465
126	rs2251824	A	G	6	0.043297	0.0035027	0.15133	4.32414e-35	0.0293	0.024	0.1835	0.2215	314921	346	0.000124624	0.113319	152.795
127	rs2267137	C	G	22	0.016665	0.0025462	0.56454	5.95525e-11	0.0342	0.0188	0.631	0.06828	314921	346	6.68801e-05	0.0608097	42.8376
128	rs2273215	A	G	6	-0.01413	0.0025347	0.45907	2.47891e-08	-0.0026	0.0186	0.3914	0.8879	314921	346	4.90094e-05	0.0445602	31.0764
129	rs2283620	G	C	19	-0.015569	0.0026584	0.33999	4.72694e-09	-0.0003	0.0188	0.3676	0.9862	314921	346	4.88794e-05	0.044442	34.2989
130	rs2293445	A	G	12	-0.016304	0.0025767	0.39034	2.49482e-10	-0.0349	0.0184	0.4076	0.05793	314921	346	6.0509e-05	0.0550165	40.0369
131	rs2295701	C	G	20	0.016199	0.0027249	0.69335	2.77338e-09	0.0306	0.0224	0.7962	0.1729	314921	346	4.77199e-05	0.0433877	35.3407
132	rs2370230	C	T	1	0.016559	0.0025185	0.50924	4.8708e-11	-0.0079	0.0181	0.4733	0.661	314921	346	6.86127e-05	0.0623851	43.2299
133	rs2371108	T	G	3	0.014331	0.0025787	0.38628	2.73949e-08	0.0221	0.0187	0.3801	0.2371	314921	346	4.64999e-05	0.0422785	30.8853
134	rs2396746	T	C	2	0.016651	0.0025432	0.53699	5.86813e-11	-0.0016	0.0188	0.6198	0.9314	314921	346	6.76869e-05	0.0615433	42.8667
135	rs2412974	T	C	22	-0.02717	0.0026193	0.35916	3.32506e-25	0.0057	0.0185	0.4022	0.7581	314921	346	0.00015728	0.143018	107.599
136	rs2442517	G	A	8	-0.014114	0.0025379	0.46835	2.68139e-08	-0.0034	0.0181	0.5084	0.8506	314921	346	4.89076e-05	0.0444676	30.928
137	rs2442728	T	G	6	-0.030324	0.0025613	0.40238	2.49402e-32	0.047	0.0195	0.4014	0.01577	314921	346	0.000214063	0.194662	140.169
138	rs2466574	G	A	1	0.01769	0.0027652	0.29301	1.58209e-10	0.0064	0.0215	0.2297	0.7673	314921	346	5.38427e-05	0.048955	40.9263
139	rs2518710	G	C	9	-0.026381	0.0047489	0.079155	2.77517e-08	0.0013	0.0401	0.05495	0.9751	314921	346	1.42853e-05	0.012988	30.86
140	rs2532387	T	G	17	-0.034635	0.0030549	0.21862	8.66164e-30	0.0291	0.033	0.08191	0.3776	314921	346	0.000139449	0.126801	128.539
141	rs2549508	G	A	16	0.0249	0.0037529	0.87074	3.25462e-11	-0.0004	0.0259	0.8567	0.9864	314921	346	3.14663e-05	0.0286092	44.0215
142	rs2583223	A	G	12	-0.015337	0.0026885	0.67776	1.1674e-08	-0.0224	0.02	0.7119	0.2629	314921	346	4.51382e-05	0.0410403	32.5432
143	rs2618471	G	C	8	0.025659	0.0028833	0.25544	5.66109e-19	0.0371	0.0218	0.2216	0.08834	314921	346	9.5657e-05	0.0869771	79.1954
144	rs2681416	A	G	3	0.015197	0.002688	0.32851	1.57199e-08	-0.0391	0.0209	0.2506	0.0616	314921	346	4.47789e-05	0.0407136	31.9637
145	rs270417	T	C	6	0.015547	0.0028143	0.72669	3.31543e-08	0.0141	0.0212	0.7543	0.5077	314921	346	3.84933e-05	0.0349985	30.5177
146	rs2717600	G	A	8	-0.014337	0.0025239	0.54208	1.34561e-08	0.0121	0.0184	0.5889	0.5093	314921	346	5.08691e-05	0.0462511	32.268
147	rs2720660	G	A	8	-0.016684	0.0025888	0.61979	1.15979e-10	0.0047	0.0196	0.6915	0.809	314921	346	6.21584e-05	0.0565163	41.534
148	rs2774947	T	C	1	0.036002	0.0044278	0.911693	4.27563e-16	-0.0611	0.0296	0.8965	0.03911	314921	346	3.38025e-05	0.0307334	66.1115
149	rs28505206	G	A	8	0.030383	0.0037341	0.13065	4.07943e-16	0.0091	0.0302	0.09847	0.7634	314921	346	4.77553e-05	0.04342	66.2048
150	rs2880119	A	C	2	-0.022585	0.0036197	0.85841	4.39511e-10	0.0115	0.0287	0.8873	0.689	314921	346	3.00504e-05	0.0273219	38.931
151	rs28929474	T	C	14	0.1393	0.008924	0.020227	6.59174e-55	0.2079	0.0646	0.01999	0.001285	314921	346	3.06668e-05	0.0278823	243.659
152	rs2906137	C	T	7	0.016771	0.002979	0.7656	1.80672e-08	-0.0081	0.0216	0.7696	0.706	314921	346	3.61214e-05	0.0328418	31.694
153	rs2929155	T	C	15	-0.017553	0.0029578	0.76369	2.94727e-09	0.0132	0.0192	0.6624	0.4914	314921	346	4.03639e-05	0.0366992	35.218
154	rs2972156	G	C	2	0.018834	0.0026286	0.64636	7.79292e-13	0.005	0.0188	0.6391	0.7919	314921	346	7.45247e-05	0.0677609	51.3377
155	rs303929	C	G	13	-0.014743	0.0026927	0.32192	4.37109e-08	0.0037	0.0196	0.3079	0.8484	314921	346	4.15578e-05	0.0377849	29.9775
156	rs3087243	A	G	2	-0.019972	0.0025259	0.45025	2.64972e-15	-0.0271	0.0192	0.33	0.1573	314921	346	9.82784e-05	0.0893609	62.5188
157	rs333947	A	G	1	-0.020108	0.0035205	0.14958	1.11941e-08	-0.0557	0.0244	0.1666	0.02251	314921	346	2.63551e-05	0.023962	32.6234
158	rs339969	A	C	15	0.02047	0.0025795	0.6148	2.10039e-15	-0.0294	0.0201	0.7203	0.1434	314921	346	9.47138e-05	0.0861194	62.9745
159	rs34215892	A	G	8	-0.043113	0.0076472	0.028482	1.72389e-08	0.042	0.0557	0.02826	0.4502	314921	346	5.58549e-06	0.00507821	31.7842
160	rs34322	C	T	12	-0.016939	0.0025112	0.52293	1.53073e-11	-0.0139	0.0185	0.6023	0.4537	314921	346	7.20887e-05	0.0655458	45.5002
161	rs34562254	A	G	17	0.11755	0.0042195	0.097756	1.33045e-170	-0.0229	0.0301	0.1005	0.4457	314921	346	0.000434729	0.395416	776.11
162	rs34592828	A	G	5	-0.05516	0.0060243	0.045516	5.40132e-20	-0.0264	0.046	0.04006	0.5661	314921	346	2.31311e-05	0.0210307	83.8369
163	rs348880	G	A	3	-0.01703	0.0026509	0.65789	1.32529e-10	-0.001	0.0206	0.7431	0.9616	314921	346	5.89916e-05	0.0536367	41.2708
164	rs35049983	A	G	7	-0.017064	0.0027266	0.32527	3.89798e-10	-0.0355	0.0205	0.271	0.08379	314921	346	5.4591e-05	0.0496354	39.1669
165	rs35233923	G	T	6	0.023648	0.0037857	0.12806	4.19411e-10	-0.0257	0.039	0.05776	0.5105	314921	346	2.7671e-05	0.0251584	39.0208
166	rs35585881	A	G	5	-0.024667	0.0045062	0.085668	4.40433e-08	0.0157	0.0398	0.05436	0.6922	314921	346	1.49061e-05	0.0135524	29.9648
167	rs35607741	C	T	2	0.017265	0.002517	0.5091	6.92628e-12	-0.0194	0.0187	0.3747	0.301	314921	346	7.46778e-05	0.0679001	47.0508
168	rs35801335	A	G	1	-0.094577	0.0065544	0.0395	3.49784e-47	0.08	0.0679	0.01782	0.2391	314921	346	5.01681e-05	0.0456138	208.212
169	rs35986445	C	T	5	-0.021146	0.0032405	0.18726	6.78891e-11	-0.0173	0.0244	0.1645	0.4779	314921	346	4.11583e-05	0.0374216	42.5826
170	rs35996865	G	T	18	-0.020494	0.0032114	0.20154	1.754e-10	0.0208	0.0245	0.1688	0.3971	314921	346	4.16205e-05	0.0378418	40.7253
171	rs374039502	A	T	13	0.10686	0.0093588	0.020627	3.42452e-30	0.0449	0.1039	0.008047	0.6656	314921	346	1.67264e-05	0.0152075	130.374
172	rs3740688	T	G	11	0.017562	0.0025267	0.5443	3.64502e-12	0.0827	0.0206	0.5317	5.957e-05	314921	346	7.61003e-05	0.0691936	48.3104
173	rs3746471	A	G	20	-0.014721	0.0025208	0.46529	5.22926e-09	0.0196	0.0183	0.4357	0.283	314921	346	5.3885e-05	0.0489935	34.1034
174	rs3755172	C	T	2	0.024276	0.0034839	0.84612	3.21959e-12	-0.0185	0.0279	0.8817	0.5075	314921	346	4.01481e-05	0.0365031	48.5538
175	rs3756772	T	C	6	0.022509	0.0025636	0.40081	1.63757e-18	0.0019	0.0182	0.4254	0.915	314921	346	0.000117583	0.106916	77.0925
176	rs3764354	T	C	17	-0.023173	0.0035653	0.14647	8.06121e-11	0.0013	0.0234	0.185	0.9562	314921	346	3.35404e-05	0.0304951	42.2447
177	rs3781351	A	T	10	0.01397	0.0025317	0.44904	3.42697e-08	-0.0016	0.019	0.3423	0.9334	314921	346	4.78412e-05	0.043498	30.4487
178	rs3790315	T	C	20	-0.015839	0.0025436	0.58124	4.76343e-10	0.0036	0.0183	0.5752	0.8448	314921	346	5.99386e-05	0.0544979	38.7755
179	rs3803286	G	A	14	-0.047917	0.0026597	0.66679	1.58161e-72	-0.0337	0.0191	0.6631	0.07805	314921	346	0.000457983	0.416577	324.574
180	rs3803800	G	A	17	-0.042923	0.0030736	0.7885	2.61517e-44	0.0236	0.021	0.7551	0.261	314921	346	0.00020655	0.187829	195.023
181	rs3810504	A	G	20	0.026302	0.0038568	0.12143	9.15166e-12	-0.0014	0.0273	0.1258	0.9604	314921	346	3.15104e-05	0.0286493	46.5075
182	rs3811647	A	G	3	0.019458	0.0026524	0.34011	2.20851e-13	-0.0255	0.0196	0.3041	0.1935	314921	346	7.67075e-05	0.0697457	53.8169
183	rs3812207	A	G	6	-0.014808	0.0025977	0.37781	1.19779e-08	-0.0171	0.0183	0.4125	0.3494	314921	346	4.85109e-05	0.044107	32.4949
184	rs38246	C	T	7	-0.017769	0.0028468	0.7333	4.33341e-10	0.0197	0.0217	0.7775	0.363	314921	346	4.83888e-05	0.043996	38.9594
185	rs3849768	A	C	5	0.020086	0.003094	0.21062	8.48399e-11	-0.0132	0.0228	0.1966	0.5618	314921	346	4.45e-05	0.0404601	42.145
186	rs3861791	G	C	12	-0.018461	0.0028078	0.28062	4.87978e-11	-0.0178	0.0196	0.3097	0.3636	314921	346	5.54222e-05	0.0503911	43.2293
187	rs3870401	C	G	10	-0.016302	0.0028296	0.27149	8.36161e-09	0.0273	0.0189	0.3621	0.148	314921	346	4.16917e-05	0.0379065	33.1919
188	rs3886042	A	G	5	0.014306	0.0025142	0.50348	1.27201e-08	-0.0003	0.0183	0.438	0.9869	314921	346	5.14025e-05	0.0467362	32.377
189	rs3923121	C	T	10	-0.014951	0.002682	0.3274	2.48319e-08	-0.0171	0.0186	0.3844	0.3579	314921	346	4.34597e-05	0.0395141	31.0758
190	rs41297690	C	A	1	0.060456	0.0091134	0.020951	3.27944e-11	0.2396	0.1201	0.005736	0.04608	314921	346	5.73265e-06	0.005212	44.0066
191	rs41444548	G	C	17	0.045593	0.0047752	0.075969	1.33444e-21	0.0179	0.0357	0.06939	0.6155	314921	346	4.0641e-05	0.0369512	91.1619
192	rs42032	A	G	7	-0.016396	0.0028658	0.26211	1.0584e-08	0.0466	0.0205	0.2645	0.02275	314921	346	4.02057e-05	0.0365554	32.7329
193	rs4369416	T	C	11	0.022062	0.0027722	0.29892	1.74703e-15	0.0085	0.0203	0.2745	0.6749	314921	346	8.4293e-05	0.0766434	63.3345
194	rs438524	T	C	4	0.013892	0.0025211	0.48725	3.58088e-08	-0.0096	0.0183	0.5757	0.5994	314921	346	4.81765e-05	0.0438029	30.3633
195	rs4482257	G	C	15	-0.015858	0.002868	0.26934	3.21699e-08	0.0277	0.0199	0.2951	0.1629	314921	346	3.82105e-05	0.0347413	30.573
196	rs4492838	T	C	11	-0.015035	0.0025298	0.54502	2.80021e-09	-0.0109	0.0184	0.5905	0.5514	314921	346	5.56247e-05	0.0505753	35.3211
197	rs4641805	A	G	17	-0.021967	0.0037301	0.13175	3.88848e-09	0.024	0.0324	0.08441	0.458	314921	346	2.51956e-05	0.0229077	34.6817
198	rs4648892	T	C	1	0.015651	0.0027883	0.71806	1.98939e-08	0.0109	0.0223	0.7898	0.6259	314921	346	4.0509e-05	0.0368312	31.5069
199	rs4683269	G	C	3	0.013919	0.0025438	0.5629	4.454e-08	0.0135	0.0182	0.5431	0.4599	314921	346	4.67833e-05	0.0425361	29.9399
200	rs4713911	C	T	6	0.016688	0.0026954	0.67856	5.97957e-10	0.0247	0.0199	0.7092	0.2154	314921	346	5.30981e-05	0.0482779	38.3321
201	rs4725944	C	G	7	0.017525	0.0025799	0.38918	1.10002e-11	0.019	0.0189	0.3495	0.3143	314921	346	6.9663e-05	0.0633402	46.1435
202	rs4729594	C	T	7	-0.014902	0.0025665	0.5983	6.38925e-09	-0.0068	0.0183	0.5784	0.7115	314921	346	5.14583e-05	0.046787	33.7137
203	rs4790877	A	G	17	-0.032871	0.0025594	0.58876	9.56313e-38	0.0193	0.0185	0.5918	0.2967	314921	346	0.000253636	0.230658	164.949
204	rs4793621	C	T	17	-0.020801	0.0030317	0.22222	6.84069e-12	0.0054	0.0195	0.3128	0.7823	314921	346	5.16731e-05	0.0469822	47.0756
205	rs4805881	C	A	19	-0.016043	0.0026629	0.66526	1.69539e-09	0.0325	0.019	0.6575	0.08676	314921	346	5.13321e-05	0.0466722	36.2962
206	rs4841132	G	A	8	0.036894	0.0043615	0.908236	2.70707e-17	-0.0548	0.0259	0.8572	0.03437	314921	346	3.78738e-05	0.0344352	71.555
207	rs4852257	G	T	2	0.014667	0.0025526	0.5759	9.15251e-09	-0.0161	0.0181	0.5148	0.3748	314921	346	5.12107e-05	0.0465618	33.0154
208	rs4938496	G	A	11	-0.029174	0.0027443	0.30003	2.16371e-26	-0.0139	0.0191	0.3449	0.4665	314921	346	0.000150731	0.137061	113.013
209	rs4940573	G	T	18	0.03994	0.0037176	0.13193	6.4328e-27	-0.0169	0.0232	0.1902	0.4667	314921	346	8.39494e-05	0.076331	115.423
210	rs4958435	T	G	5	0.014071	0.0025277	0.45724	2.59902e-08	-0.006	0.0181	0.4659	0.7424	314921	346	4.88404e-05	0.0444066	30.9884
211	rs4968200	G	C	17	0.036661	0.0035848	0.85655	1.51705e-24	-0.0037	0.0297	0.8969	0.9009	314921	346	8.16132e-05	0.0742066	104.587
212	rs4970834	T	C	1	-0.02351	0.0032344	0.18766	3.6425e-13	0.0486	0.0227	0.1964	0.03224	314921	346	5.11512e-05	0.0465077	52.8345
213	rs4988398	A	G	22	0.020851	0.0035581	0.14623	4.62892e-09	-0.0117	0.0263	0.1366	0.6559	314921	346	2.72285e-05	0.0247561	34.3414
214	rs5001409	C	A	3	-0.022233	0.0025709	0.38948	5.26987e-18	-0.0083	0.0183	0.4159	0.6504	314921	346	0.000112938	0.102692	74.7869
215	rs5082	A	G	1	0.014223	0.0025986	0.62145	4.41499e-08	-0.0267	0.0185	0.6039	0.1493	314921	346	4.4757e-05	0.0406937	29.9574
216	rs55772024	A	G	6	-0.01786	0.0029322	0.24231	1.12339e-09	-0.0019	0.0191	0.3421	0.9226	314921	346	4.32581e-05	0.0393308	37.1002
217	rs55844407	T	C	18	-0.01946	0.0032259	0.19302	1.61741e-09	0.0081	0.0213	0.2436	0.705	314921	346	3.59979e-05	0.0327295	36.3902
218	rs55865752	A	G	22	0.016503	0.0029311	0.24303	1.80252e-08	-0.0384	0.0228	0.1957	0.09159	314921	346	3.70366e-05	0.033674	31.7004
219	rs55923142	A	T	2	-0.022347	0.0035799	0.1435	4.31589e-10	0.0317	0.0254	0.1495	0.2112	314921	346	3.04162e-05	0.0276544	38.967
220	rs56030857	C	A	7	0.019527	0.0027024	0.68054	4.99344e-13	-0.0192	0.021	0.7529	0.362	314921	346	7.20892e-05	0.0655463	52.2122
221	rs56068304	G	C	17	0.015341	0.0025445	0.43573	1.6523e-09	-0.0307	0.0182	0.4428	0.09159	314921	346	5.67591e-05	0.0516068	36.3498
222	rs56082637	C	T	14	-0.028731	0.0038549	0.14424	9.14113e-14	-0.0189	0.0247	0.1938	0.444	314921	346	4.35453e-05	0.039592	55.5489
223	rs56221718	G	A	10	-0.015908	0.0028029	0.28083	1.38411e-08	-0.0212	0.0202	0.2775	0.2933	314921	346	4.13161e-05	0.0375651	32.2119
224	rs56278466	G	T	10	0.027983	0.0026504	0.66229	4.70977e-26	-0.0316	0.0185	0.5811	0.08627	314921	346	0.000158338	0.14398	111.472
225	rs567743	G	A	9	0.016982	0.002777	0.70806	9.65295e-10	-0.0141	0.0202	0.721	0.4833	314921	346	4.90928e-05	0.0446361	37.3961
226	rs57931640	T	C	1	-0.082852	0.0080296	0.025067	5.87489e-25	0.0766	0.0467	0.03945	0.1011	314921	346	1.65243e-05	0.0150237	106.468
227	rs58432776	A	C	11	0.02075	0.0025914	0.38034	1.17788e-15	-0.0358	0.0187	0.3729	0.05564	314921	346	9.59668e-05	0.0872589	64.1161
228	rs58895965	A	C	19	0.048553	0.0032988	0.17633	5.07925e-49	-0.0253	0.0252	0.1527	0.3151	314921	346	0.000199815	0.181703	216.631
229	rs59441438	G	T	2	-0.023695	0.0037822	0.12751	3.73319e-10	-0.0025	0.0332	0.08038	0.9408	314921	346	2.77305e-05	0.0252125	39.2486
230	rs6111	T	C	14	-0.025731	0.0041914	0.099947	8.31668e-10	0.0459	0.029	0.1084	0.114	314921	346	2.15309e-05	0.0195757	37.6873
231	rs6121558	C	T	20	0.016958	0.0029766	0.23216	1.2198e-08	-0.0217	0.0237	0.175	0.3604	314921	346	3.67447e-05	0.0334085	32.457
232	rs61237993	A	G	9	-0.021743	0.0037745	0.12696	8.39847e-09	0.0234	0.0266	0.1337	0.3792	314921	346	2.33587e-05	0.0212376	33.1833
233	rs61830291	C	A	1	0.030004	0.0042524	0.097205	1.7191e-12	-0.0628	0.0285	0.1153	0.02739	314921	346	2.77457e-05	0.0252264	49.784
234	rs61904960	T	C	11	-0.019644	0.0035809	0.14666	4.11908e-08	0.0323	0.0287	0.1125	0.2603	314921	346	2.39187e-05	0.0217468	30.0937
235	rs61996228	T	C	14	-0.04399	0.0050845	0.081911	5.09331e-18	0.0447	0.0304	0.1078	0.1412	314921	346	3.57492e-05	0.0325034	74.8534
236	rs62045817	T	C	16	-0.025025	0.0035648	0.1525	2.22382e-12	-0.0213	0.0273	0.1295	0.434	314921	346	4.04497e-05	0.0367773	49.2808
237	rs62131205	C	G	19	-0.039589	0.0046825	0.078797	2.81384e-17	0.0249	0.0297	0.1047	0.403	314921	346	3.29524e-05	0.0299604	71.4815
238	rs62379371	A	G	5	-0.034257	0.0059571	0.046643	8.9e-09	0.0626	0.0597	0.02392	0.2946	314921	346	9.33898e-06	0.00849083	33.0696
239	rs62422878	T	C	6	-0.026967	0.0031297	0.20213	6.95024e-18	0.0109	0.0221	0.2145	0.6222	314921	346	7.60416e-05	0.0691402	74.2437
240	rs62441844	T	C	6	0.017692	0.0030975	0.20718	1.11851e-08	-0.0034	0.0225	0.2068	0.8808	314921	346	3.40316e-05	0.0309417	32.6236
241	rs62442481	G	T	7	-0.017441	0.0030325	0.22152	8.85768e-09	-0.0285	0.0248	0.1574	0.2507	314921	346	3.62268e-05	0.0329376	33.0781
242	rs62521562	T	C	8	-0.017055	0.0028388	0.26793	1.88499e-09	-0.0024	0.0218	0.2221	0.9123	314921	346	4.4961e-05	0.0408792	36.0939
243	rs631864	C	T	15	-0.025716	0.0025414	0.47072	4.60151e-24	0.0334	0.0183	0.4777	0.06835	314921	346	0.000162008	0.147318	102.391
244	rs634916	T	A	6	-0.014469	0.0025173	0.51077	9.0542e-09	0.0048	0.0181	0.531	0.7908	314921	346	5.24293e-05	0.0476698	33.0375
245	rs6447324	T	G	4	-0.022344	0.0032403	0.18447	5.36661e-12	0.0127	0.0203	0.2723	0.5314	314921	346	4.54303e-05	0.0413059	47.5501
246	rs6490409	G	A	13	-0.024174	0.003584	0.14363	1.53356e-11	-0.0031	0.0217	0.224	0.8854	314921	346	3.55382e-05	0.0323116	45.4947
247	rs6498021	G	T	16	-0.020809	0.0036607	0.86037	1.31389e-08	0.0046	0.0305	0.9018	0.8808	314921	346	2.46528e-05	0.0224142	32.3128
248	rs6557616	C	G	8	0.021893	0.0030875	0.78901	1.33567e-12	-0.0148	0.021	0.7506	0.4793	314921	346	5.31581e-05	0.0483325	50.2802
249	rs6575900	C	G	14	0.026223	0.0031377	0.20248	6.42688e-17	0.0302	0.0213	0.236	0.155	314921	346	7.16298e-05	0.0651286	69.8461
250	rs6598943	A	C	1	-0.016003	0.0026378	0.35395	1.30539e-09	0.0004	0.0197	0.3049	0.9846	314921	346	5.3451e-05	0.0485988	36.806
251	rs6600250	T	C	1	-0.034261	0.0025231	0.49943	5.49414e-42	-0.0044	0.0181	0.5384	0.8061	314921	346	0.000292751	0.26624	184.387
252	rs66477686	C	T	9	-0.025176	0.0028058	0.27601	2.90536e-19	-0.0005	0.0209	0.2496	0.982	314921	346	0.000102175	0.0929045	80.5119
253	rs6665912	C	T	1	0.029204	0.0030287	0.22394	5.31741e-22	0.0154	0.021	0.2491	0.4637	314921	346	0.000102619	0.093308	92.9763
254	rs66751403	G	A	19	-0.034573	0.0048297	0.073098	8.179e-13	0.0563	0.0336	0.07858	0.09312	314921	346	2.20496e-05	0.0200474	51.2429
255	rs6691738	G	T	1	0.015606	0.0027899	0.28519	2.22541e-08	-0.0299	0.0198	0.2986	0.1307	314921	346	4.05097e-05	0.0368319	31.29
256	rs6705052	A	T	2	-0.029368	0.0052551	0.061003	2.29229e-08	0.0099	0.0353	0.07071	0.7784	314921	346	1.13614e-05	0.0103296	31.2311
257	rs6720027	T	C	2	0.015758	0.0026249	0.40379	1.93531e-09	0.0076	0.0204	0.27	0.7084	314921	346	5.5101e-05	0.0500992	36.0393
258	rs67554145	T	C	4	0.026008	0.0037293	0.13107	3.0903e-12	-0.0132	0.0301	0.1003	0.661	314921	346	3.51784e-05	0.0319844	48.6362
259	rs676556	G	A	3	0.018191	0.0031384	0.20216	6.78485e-09	0.0162	0.0228	0.1941	0.4782	314921	346	3.44141e-05	0.0312894	33.5967
260	rs6775484	A	C	3	-0.01879	0.0026123	0.63296	6.36356e-13	-0.0443	0.0192	0.6611	0.02077	314921	346	7.63353e-05	0.0694073	51.7377
261	rs679574	G	C	19	0.037538	0.0025217	0.51071	4.22571e-50	-0.0385	0.0186	0.6256	0.03894	314921	346	0.000351661	0.319834	221.593
262	rs680891	T	C	19	-0.022632	0.0031594	0.20529	7.89042e-13	-0.0329	0.021	0.2531	0.116	314921	346	5.31669e-05	0.0483405	51.3141
263	rs6833591	G	A	4	-0.018088	0.002645	0.34776	8.02232e-12	-0.0036	0.0219	0.2171	0.8679	314921	346	6.73667e-05	0.0612521	46.7659
264	rs6875	G	A	2	-0.020513	0.0027919	0.28385	2.02908e-13	-0.0046	0.0254	0.147	0.8576	314921	346	6.96915e-05	0.0633661	53.9832
265	rs689049	C	T	18	0.018648	0.0025615	0.58073	3.34811e-13	-0.0092	0.0186	0.6183	0.6209	314921	346	8.19544e-05	0.0745169	53
266	rs6923301	A	G	6	-0.021341	0.0025886	0.6051	1.66878e-16	-0.0073	0.0181	0.5429	0.6886	314921	346	0.000103144	0.0937851	67.9672
267	rs6924387	G	A	6	0.025174	0.0025734	0.40943	1.35021e-22	-0.0161	0.0183	0.4337	0.3785	314921	346	0.00014695	0.133623	95.6951
268	rs6925243	G	A	6	-0.03287	0.0047131	0.077002	3.0839e-12	-0.0393	0.0302	0.09956	0.1929	314921	346	2.19542e-05	0.0199606	48.6392
269	rs6942072	G	A	6	-0.024053	0.0027647	0.70888	3.33043e-18	-0.0003	0.0199	0.7082	0.9888	314921	346	9.92009e-05	0.0901998	75.6907
270	rs6942338	T	C	6	0.046896	0.0045633	0.916311	9.05941e-25	-0.0098	0.026	0.8595	0.7066	314921	346	5.14343e-05	0.0467651	105.612
271	rs7005025	C	A	8	-0.017822	0.0026099	0.63327	8.57828e-12	-0.0062	0.0193	0.682	0.7469	314921	346	6.87747e-05	0.0625325	46.63
272	rs712718	G	C	7	0.01674	0.0026847	0.32688	4.51263e-10	-0.004	0.0186	0.3805	0.8279	314921	346	5.43286e-05	0.0493968	38.8794
273	rs71393469	A	C	15	-0.029173	0.0041163	0.10392	1.37151e-12	0.0123	0.037	0.06276	0.7385	314921	346	2.97045e-05	0.0270074	50.2283
274	rs7140	A	C	16	-0.018445	0.0027405	0.69496	1.69512e-11	-0.0417	0.0192	0.6679	0.02981	314921	346	6.09878e-05	0.0554518	45.2999
275	rs71421697	T	C	2	-0.025586	0.0042411	0.097434	1.6131e-09	0.0194	0.0401	0.0533	0.6295	314921	346	2.03266e-05	0.0184808	36.3955
276	rs71610255	C	A	4	-0.030383	0.0037942	0.12519	1.17193e-15	0.0296	0.0233	0.1834	0.2043	314921	346	4.45998e-05	0.0405507	64.124
277	rs7197422	G	C	16	0.016377	0.0025574	0.40874	1.51761e-10	-0.0265	0.0186	0.376	0.155	314921	346	6.29398e-05	0.0572268	41.0083
278	rs7214091	C	T	17	-0.023946	0.0025586	0.40297	8.11335e-21	-0.0021	0.0187	0.3823	0.9109	314921	346	0.000133832	0.121692	87.5913
279	rs7222619	C	T	17	0.01488	0.0026262	0.54356	1.46359e-08	0.0103	0.019	0.5798	0.588	314921	346	5.05836e-05	0.0459916	32.1033
280	rs7245642	A	G	19	0.023044	0.0028127	0.71798	2.55976e-16	0.005	0.0207	0.7448	0.8083	314921	346	8.63156e-05	0.0784827	67.1226
281	rs7248205	T	C	19	-0.019044	0.0025723	0.60111	1.33291e-13	0.0311	0.0185	0.6085	0.09309	314921	346	8.34658e-05	0.0758912	54.8117
282	rs72554670	C	T	1	0.095503	0.010526	0.014369	1.16815e-19	0.0305	0.1233	0.005331	0.8046	314921	346	7.40417e-06	0.00673173	82.3204
283	rs72702354	G	A	14	0.03585	0.0062523	0.042497	9.82381e-09	-0.2253	0.1572	0.003351	0.1516	314921	346	8.49621e-06	0.0077246	32.8775
284	rs72706039	T	C	1	-0.092287	0.0089319	0.020378	5.08276e-25	-0.0038	0.052	0.03179	0.9421	314921	346	1.35345e-05	0.0123054	106.756
285	rs72799341	A	G	16	0.021491	0.0029398	0.24031	2.6687e-13	0.0489	0.0203	0.2699	0.01608	314921	346	6.19604e-05	0.0563363	53.4414
286	rs72817569	C	T	17	-0.01975	0.0035143	0.15819	1.91408e-08	0.0044	0.0234	0.1864	0.8503	314921	346	2.67103e-05	0.0242849	31.5832
287	rs72832890	G	A	6	0.025779	0.0042802	0.095066	1.7149e-09	-0.0071	0.0285	0.1141	0.804	314921	346	1.98187e-05	0.018019	36.2747
288	rs72836320	C	G	2	-0.041061	0.0055996	0.053905	2.2584e-13	0.0979	0.0548	0.02754	0.07426	314921	346	1.74156e-05	0.015834	53.7706
289	rs7287486	T	G	22	-0.061929	0.0081778	0.024818	3.661e-14	0.0051	0.0594	0.0234	0.9317	314921	346	8.81447e-06	0.00801395	57.3476
290	rs72939458	A	T	18	-0.037881	0.0045376	0.083934	6.96306e-17	-0.0751	0.042	0.04902	0.07411	314921	346	3.40317e-05	0.0309418	69.6932
291	rs73036519	C	G	19	-0.02171	0.0027534	0.30072	3.15937e-15	0.0116	0.0193	0.3273	0.546	314921	346	8.30277e-05	0.0754928	62.17
292	rs73045343	A	G	2	-0.025119	0.0035171	0.1502	9.21722e-13	-0.0033	0.0277	0.1203	0.9055	314921	346	4.13476e-05	0.0375937	51.0076
293	rs7304603	C	T	12	-0.014364	0.0025268	0.53929	1.31371e-08	0.0509	0.0189	0.6398	0.00709	314921	346	5.09903e-05	0.0463614	32.3154
294	rs73260019	T	C	4	-0.02966	0.0050946	0.067628	5.82948e-09	-0.0242	0.0371	0.06603	0.5133	314921	346	1.35727e-05	0.0123401	33.8939
295	rs73580456	T	A	19	0.054005	0.0073048	0.030466	1.43814e-13	0.0661	0.0739	0.01537	0.3706	314921	346	1.02532e-05	0.009322	54.6577
296	rs73597479	T	C	19	-0.064446	0.0066322	0.037922	2.56389e-22	0.0888	0.0405	0.05338	0.02819	314921	346	2.18779e-05	0.0198913	94.4228
297	rs7421377	A	C	2	0.019993	0.0025948	0.37794	1.31129e-14	-0.0151	0.0197	0.305	0.4437	314921	346	8.86404e-05	0.0805966	59.3674
298	rs745570	G	A	17	0.014199	0.0025109	0.5153	1.56041e-08	0.0145	0.0181	0.5064	0.4235	314921	346	5.07246e-05	0.0461198	31.9784
299	rs74758151	G	A	12	-0.027271	0.004844	0.072472	1.80522e-08	0.0189	0.0291	0.1078	0.5166	314921	346	1.35307e-05	0.0123019	31.6952
300	rs74922662	A	G	14	0.03423	0.0059897	0.047866	1.09911e-08	-0.053	0.0528	0.03086	0.3159	314921	346	9.45273e-06	0.00859425	32.6591
301	rs750598	A	G	13	-0.022396	0.0026576	0.33767	3.55795e-17	0.017	0.0188	0.3642	0.367	314921	346	0.000100869	0.0917165	71.0169
302	rs75215933	C	T	20	-0.029542	0.0051522	0.06397	9.82178e-09	0.0082	0.0446	0.04255	0.8549	314921	346	1.25023e-05	0.0113669	32.8772
303	rs75455953	T	C	11	0.029445	0.004914	0.071424	2.0762e-09	0.05	0.0343	0.07612	0.1448	314921	346	1.51232e-05	0.0137498	35.9048
304	rs757369	G	A	14	-0.014084	0.0025714	0.52285	4.32514e-08	0.0235	0.0191	0.6388	0.2174	314921	346	4.75306e-05	0.0432156	29.9994
305	rs7629936	A	G	3	0.018287	0.002913	0.2463	3.43708e-10	0.0279	0.0231	0.1872	0.228	314921	346	4.64617e-05	0.0422437	39.4098
306	rs76428106	C	T	13	0.12958	0.011474	0.013121	1.42988e-29	-0.1343	0.0843	0.01215	0.1112	314921	346	1.04883e-05	0.00953579	127.54
307	rs7659414	C	A	4	-0.018333	0.0025417	0.42445	5.49288e-13	-0.0005	0.0189	0.3647	0.9787	314921	346	8.07154e-05	0.0733902	52.0258
308	rs76895963	G	T	12	-0.077409	0.0096443	0.021058	1.0074e-15	-0.0292	0.0541	0.03102	0.5899	314921	346	8.4342e-06	0.00766822	64.4231
309	rs77542162	G	A	17	-0.096717	0.0083898	0.022963	9.68501e-31	0.0285	0.1114	0.006705	0.7982	314921	346	1.89352e-05	0.0172157	132.893
310	rs77682405	T	G	3	0.040066	0.0055219	0.055347	3.99945e-13	-0.0188	0.038	0.06146	0.6216	314921	346	1.74811e-05	0.0158937	52.6472
311	rs7774393	G	C	6	0.020612	0.0026964	0.6835	2.11009e-14	0.0136	0.0192	0.664	0.4796	314921	346	8.02809e-05	0.0729951	58.4348
312	rs77849807	G	A	4	0.12582	0.010094	0.015709	1.18195e-35	-0.0418	0.0578	0.02544	0.469	314921	346	1.52571e-05	0.0138716	155.372
313	rs7821812	C	G	8	-0.036943	0.0031031	0.20732	1.13162e-32	0.0274	0.0247	0.1571	0.2684	314921	346	0.000147925	0.134509	141.734
314	rs78314980	G	T	1	-0.033285	0.0059882	0.046143	2.72421e-08	0.0113	0.0336	0.07934	0.7371	314921	346	8.63619e-06	0.00785186	30.8962
315	rs7848084	A	G	9	-0.014904	0.0025186	0.48238	3.27288e-09	-0.0315	0.0181	0.4722	0.0828	314921	346	5.55285e-05	0.0504878	35.0177
316	rs78805658	T	C	6	0.032712	0.0040462	0.10896	6.25893e-16	0.0086	0.0284	0.1167	0.7624	314921	346	4.03007e-05	0.0366418	65.3611
317	rs7903660	C	G	10	-0.013856	0.0025135	0.50184	3.53916e-08	0.0088	0.0193	0.672	0.6493	314921	346	4.82481e-05	0.043868	30.3891
318	rs7942247	A	G	11	-0.017344	0.0025518	0.5044	1.07201e-11	-0.0151	0.0184	0.432	0.4108	314921	346	7.33398e-05	0.0666835	46.1961
319	rs79590310	G	A	15	-0.016656	0.0025395	0.43031	5.42875e-11	-0.0216	0.0183	0.4167	0.2365	314921	346	6.6972e-05	0.0608933	43.0175
320	rs7966399	G	A	12	0.019943	0.0028281	0.27414	1.77215e-12	-0.0213	0.0199	0.2992	0.283	314921	346	6.28413e-05	0.0571372	49.7269
321	rs79692229	A	G	3	0.023414	0.0035121	0.15221	2.61999e-11	0.0426	0.0255	0.1476	0.09528	314921	346	3.64231e-05	0.0331162	44.4444
322	rs7995886	T	C	13	0.01574	0.0025817	0.38756	1.0849e-09	0.0121	0.0182	0.4497	0.5049	314921	346	5.60311e-05	0.0509448	37.1705
323	rs80066701	A	T	1	-0.025789	0.0044327	0.092107	5.96774e-09	0.015	0.0288	0.1132	0.6022	314921	346	1.79758e-05	0.0163434	33.8479
324	rs8054585	A	G	16	-0.017669	0.0028619	0.26043	6.67575e-10	0.0247	0.0215	0.2312	0.2502	314921	346	4.66244e-05	0.0423917	38.1167
325	rs8066124	C	T	17	0.020686	0.0028483	0.269	3.8089e-13	-0.0254	0.0199	0.2973	0.2027	314921	346	6.58688e-05	0.0598901	52.745
326	rs810536	A	G	7	-0.019018	0.0027624	0.70801	5.81032e-12	0.0069	0.0223	0.7918	0.7582	314921	346	6.22289e-05	0.0565804	47.3976
327	rs8105687	G	A	19	0.014809	0.0026954	0.67671	3.92871e-08	-0.0152	0.0196	0.6921	0.4379	314921	346	4.194e-05	0.0381323	30.186
328	rs873308	A	G	1	0.017114	0.0025295	0.55683	1.32923e-11	0.0169	0.0181	0.5472	0.3498	314921	346	7.1739e-05	0.0652278	45.7756
329	rs876039	C	G	7	-0.027838	0.0027056	0.31679	7.9561e-25	-0.0162	0.0196	0.3003	0.4095	314921	346	0.000145513	0.132316	105.864
330	rs8904	A	G	14	0.019644	0.0026132	0.36087	5.61177e-14	-0.0598	0.0185	0.3891	0.001256	314921	346	8.27719e-05	0.0752602	56.5086
331	rs906805	G	A	2	0.013997	0.0025549	0.53119	4.28963e-08	0.0179	0.0183	0.5663	0.3297	314921	346	4.74676e-05	0.0431583	30.0139
332	rs9265746	G	A	6	-0.023063	0.002628	0.63772	1.70294e-18	-0.0115	0.0189	0.6126	0.5432	314921	346	0.000113001	0.102749	77.016
333	rs9311474	C	T	3	0.015704	0.0025088	0.49603	3.87017e-10	-0.0382	0.0182	0.4683	0.03527	314921	346	6.22056e-05	0.0565592	39.1822
334	rs9390661	C	G	6	0.024036	0.0033056	0.18296	3.5678e-13	0.0348	0.0226	0.2025	0.1236	314921	346	5.0194e-05	0.0456373	52.8718
335	rs9427984	G	A	1	0.020313	0.0032534	0.18394	4.27799e-10	-0.0087	0.022	0.2154	0.6918	314921	346	3.71621e-05	0.033788	38.9828
336	rs9495424	C	T	6	0.018892	0.0026888	0.32008	2.1301e-12	-0.0024	0.0198	0.2919	0.903	314921	346	6.82313e-05	0.0620383	49.3672
337	rs9513013	G	A	13	-0.020119	0.0031277	0.20192	1.25811e-10	0.0229	0.0215	0.2285	0.2887	314921	346	4.23464e-05	0.0385019	41.3773
338	rs9521633	C	T	13	0.014407	0.0026009	0.36856	3.03823e-08	0.0037	0.0188	0.3545	0.8436	314921	346	4.53491e-05	0.041232	30.6831
339	rs9694764	G	A	8	0.014389	0.0026359	0.36275	4.79159e-08	-0.0523	0.0185	0.3963	0.004694	314921	346	4.37471e-05	0.0397754	29.7991
340	rs9815385	A	C	3	-0.025184	0.0043542	0.091882	7.31105e-09	-0.0032	0.0279	0.1193	0.9082	314921	346	1.77269e-05	0.0161171	33.4528
341	rs9819371	T	C	3	-0.049221	0.0051092	0.064334	5.79829e-22	0.0237	0.0412	0.05182	0.565	314921	346	3.54801e-05	0.0322587	92.8101
342	rs9908076	T	C	17	0.034196	0.0060081	0.046133	1.25901e-08	-0.0412	0.0386	0.05885	0.2859	314921	346	9.05324e-06	0.00823104	32.3949
343	rs9931440	C	A	16	0.016906	0.0025857	0.45033	6.2273e-11	0.0095	0.0191	0.3534	0.6186	314921	346	6.72027e-05	0.061103	42.749
344	rs9948057	A	G	18	-0.016924	0.0026102	0.36612	8.95571e-11	0.0078	0.0205	0.2624	0.704	314921	346	6.19608e-05	0.0563366	42.0396
345	rs9951519	C	G	18	-0.01475	0.0025989	0.3794	1.38551e-08	0.0271	0.019	0.3452	0.1544	314921	346	4.81662e-05	0.0437935	32.2111
346	rs99780	T	C	11	0.035946	0.0026312	0.35134	1.77828e-42	-0.0646	0.0183	0.4143	0.0004273	314921	346	0.000270126	0.245658	186.635
													314921	346	0.0229058	21.3136	66.9648

## Sheet: HDL-cholesterol 
	SNP	effect_allele.exposure	other_allele.exposure	chr.exposure	beta.exposure	se.exposure	eaf.exposure	pval.exposure	beta.outcome	se.outcome	eaf.outcome	pval.outcome	samplesize.exposure	nsnps	R2	F	mean F
1	rs10019888	G	A	4	-0.027	0.0046	0.1636	4.90095e-08	-0.0421	0.0264	0.1364	0.1102	187077	124	5.03986e-05	0.0759887	34.4518
2	rs1007076	C	T	15	0.0247	0.0041	0.7296	4.432e-09	-0.0624	0.0204	0.7341	0.002229	184860	124	7.74649e-05	0.115416	36.2933
3	rs10087900	A	G	8	-0.0231	0.0036	0.4393	2.174e-09	-0.0194	0.0186	0.3798	0.2982	183672	124	0.000110433	0.163483	41.1736
4	rs102275	C	T	11	-0.0391	0.0035	0.372	6.40472e-28	-0.0647	0.0183	0.4161	0.0004128	187085	124	0.000311682	0.470082	124.801
5	rs103294	T	C	19	0.0523	0.0044	0.186	3.99485e-30	0.0167	0.0198	0.2943	0.3987	175917	124	0.000243197	0.344858	141.286
6	rs10468017	T	C	15	0.1179	0.0038	0.2757	1.2106e-188	-0.0152	0.0192	0.3322	0.4293	181223	124	0.00212145	3.10489	962.632
7	rs1047891	A	C	2	-0.0269	0.0039	0.3021	8.72991e-10	0.0672	0.0194	0.3236	0.0005326	182043	124	0.000110198	0.161688	47.5746
8	rs10501321	C	T	11	0.0483	0.0036	0.314	3.54079e-38	0.058	0.0189	0.407	0.002152	186984	124	0.000414733	0.625232	180.007
9	rs10761771	C	T	10	0.0198	0.0034	0.467	4.12003e-09	0.0103	0.0181	0.4718	0.5709	182895	124	9.23092e-05	0.136072	33.9135
10	rs1077834	C	T	15	0.1253	0.0041	0.2111	7.76247e-180	-0.0023	0.0208	0.2571	0.9117	184349	124	0.00168746	2.51126	933.973
11	rs10808546	T	C	8	0.0409	0.0034	0.4459	4.10582e-30	0.026	0.0182	0.4322	0.1546	185835	124	0.000384784	0.576498	144.707
12	rs11045163	G	A	12	0.0217	0.0035	0.4063	3.19602e-09	-0.0206	0.0185	0.3968	0.2672	187075	124	9.91315e-05	0.149471	38.44
13	rs11057397	T	C	12	0.0282	0.0036	0.3668	6.76862e-14	0.0357	0.0197	0.3055	0.0698	187019	124	0.000152408	0.229746	61.3611
14	rs1121980	A	G	16	-0.0196	0.0034	0.4472	6.79094e-09	0.0479	0.0182	0.4281	0.008601	185524	124	8.85633e-05	0.132428	33.2318
15	rs11229606	G	T	11	0.0335	0.0051	0.128	3.11702e-10	0.0711	0.0275	0.1835	0.00965	181598	124	5.30389e-05	0.0776261	43.1469
16	rs1138429	T	A	16	-0.1156	0.0065	0.09763	9.52138e-66	-0.0224	0.0362	0.06793	0.5356	180290	124	0.000309112	0.449261	316.293
17	rs11765979	C	A	7	0.0412	0.0048	0.4578	3.111e-17	0.0516	0.0181	0.4632	0.004384	94311	124	0.000387806	0.294678	73.6736
18	rs11789603	T	C	9	0.06	0.006	0.08971	3.69488e-21	-0.0879	0.0343	0.07509	0.01035	184432	124	8.85553e-05	0.131635	100
19	rs12133576	G	A	1	-0.0243	0.0035	0.6451	6.15035e-11	0.0127	0.019	0.6551	0.5034	187123	124	0.000117954	0.177901	48.2033
20	rs12145743	G	T	1	0.0203	0.0036	0.3311	1.80302e-08	0.0627	0.019	0.3459	0.0009786	181336	124	7.767e-05	0.113514	31.7971
21	rs12740374	T	G	1	0.0343	0.0041	0.2124	1.68694e-15	0.043	0.022	0.2153	0.05036	186888	124	0.000125294	0.188735	69.9875
22	rs12748152	T	C	1	-0.0506	0.0062	0.07124	9.73644e-16	-0.136	0.0342	0.07691	7.067e-05	187057	124	4.71195e-05	0.0710368	66.6067
23	rs12801636	A	G	11	0.0235	0.0042	0.2243	3.14702e-08	-0.0183	0.0224	0.2043	0.4145	187099	124	5.82262e-05	0.0878018	31.3067
24	rs13076253	C	A	3	-0.0283	0.0048	0.1478	4.96101e-09	0.0418	0.0232	0.1867	0.07131	186809	124	4.68747e-05	0.0705739	34.7609
25	rs13107325	T	C	4	-0.0708	0.0078	0.07784	1.06488e-15	-0.0671	0.0772	0.01398	0.3851	179316	124	6.59625e-05	0.095328	82.3905
26	rs13225097	G	A	7	-0.0227	0.0039	0.2322	4.32803e-08	-0.0306	0.0193	0.3195	0.1138	187059	124	6.45779e-05	0.0973596	33.8784
27	rs13265868	A	G	8	0.0478	0.0035	0.4604	6.10239e-40	0.0062	0.0182	0.4401	0.7324	187025	124	0.000495516	0.74724	186.518
28	rs13326165	G	A	3	-0.0289	0.0043	0.8127	9.04274e-11	-0.0317	0.0236	0.8208	0.1793	187135	124	7.34855e-05	0.110835	45.1709
29	rs13336936	T	C	16	0.0717	0.0104	0.03562	6.97429e-11	-0.0088	0.0453	0.04093	0.8465	175014	124	1.86583e-05	0.026316	47.5304
30	rs13702	C	T	8	0.1058	0.0038	0.3127	1.27938e-160	0.0113	0.0206	0.2589	0.5824	187044	124	0.00178141	2.69011	775.183
31	rs1515110	T	G	2	-0.0323	0.0035	0.6187	8.03711e-18	0.0011	0.0186	0.6176	0.9544	187081	124	0.000214791	0.323912	85.1665
32	rs16842	C	T	8	-0.03	0.0038	0.2533	3.82208e-14	0.028	0.0212	0.2397	0.1866	182253	124	0.000129364	0.19003	62.3269
33	rs1689797	A	C	1	-0.0358	0.0036	0.3021	2.85167e-21	0.0246	0.02	0.2869	0.2182	187126	124	0.000222844	0.33614	98.892
34	rs16940147	A	G	15	0.0514	0.008	0.04617	2.44698e-10	0.0467	0.0373	0.06238	0.2112	177318	124	2.05047e-05	0.0293014	41.2806
35	rs16942887	A	G	16	0.0831	0.0051	0.1332	8.28133e-54	-0.0354	0.0253	0.151	0.1614	185604	124	0.000330314	0.494247	265.498
36	rs17135399	G	A	11	-0.0483	0.0077	0.06596	4.26e-09	0.0027	0.035	0.07379	0.9376	183858	124	2.63698e-05	0.0390736	39.3471
37	rs17145738	T	C	7	0.0408	0.0053	0.1174	4.95222e-13	0.0298	0.027	0.1276	0.2703	184971	124	6.63937e-05	0.0989793	59.2609
38	rs17173637	C	T	7	-0.0363	0.0057	0.09763	1.89898e-08	0.0039	0.0258	0.1444	0.8789	183901	124	3.88577e-05	0.0575919	40.5568
39	rs17380117	G	A	20	-0.0253	0.0042	0.1913	3.84601e-09	0.0236	0.0217	0.224	0.2759	185524	124	6.05166e-05	0.0904871	36.2863
40	rs17695224	A	G	19	-0.029	0.0039	0.2388	2.41713e-13	0.035	0.0232	0.1869	0.1321	185367	124	0.000108442	0.162018	55.2926
41	rs1800961	T	C	20	-0.127	0.0099	0.0343	1.63908e-34	0.0269	0.0437	0.04527	0.5379	157871	124	6.90559e-05	0.0878552	164.565
42	rs181360	G	T	22	-0.0376	0.0042	0.1992	9.23847e-18	0.0022	0.0195	0.3187	0.9083	178216	124	0.000143474	0.20609	80.1451
43	rs185481	C	T	15	0.0366	0.0035	0.529	1.39798e-23	0.0165	0.0181	0.5299	0.3626	185393	124	0.000293927	0.439284	109.352
44	rs1877031	A	G	17	0.0336	0.0036	0.6755	1.20393e-19	0.0161	0.0195	0.6847	0.4077	185471	124	0.000205905	0.307835	87.1111
45	rs1883025	T	C	9	-0.0698	0.0041	0.2427	1.49589e-65	0.0118	0.0228	0.1946	0.6067	186365	124	0.000571671	0.859105	289.83
46	rs1936800	T	C	6	-0.02	0.0034	0.4723	3.05499e-10	-0.0022	0.0181	0.4833	0.9027	187111	124	9.21802e-05	0.139016	34.6021
47	rs1980493	C	T	6	-0.0318	0.0048	0.1227	3.764e-10	-0.053	0.0277	0.1474	0.05611	183275	124	5.15574e-05	0.0761551	43.8906
48	rs2013208	T	C	3	0.0254	0.0036	0.5053	8.91661e-12	-0.0038	0.0181	0.5429	0.8317	169708	124	0.00014665	0.200588	49.7809
49	rs205262	G	A	6	-0.0283	0.0039	0.2665	3.87793e-13	0.0286	0.0203	0.2811	0.1591	181707	124	0.000113292	0.16592	52.6555
50	rs2075650	G	A	19	-0.0554	0.0051	0.1266	9.71628e-26	0.0005	0.0241	0.1735	0.9819	175421	124	0.000148756	0.210324	117.999
51	rs2148489	C	T	10	-0.0283	0.0041	0.2243	1.41198e-10	0.0339	0.0213	0.2351	0.112	187090	124	8.86151e-05	0.133624	47.6437
52	rs2230808	C	T	9	0.0385	0.004	0.7889	1.58599e-20	0.0078	0.0245	0.8387	0.749	186360	124	0.000165573	0.248714	92.6406
53	rs2241210	G	A	12	0.0332	0.0035	0.5528	2.48886e-20	0.0237	0.0181	0.474	0.1906	174782	124	0.000254532	0.358606	89.9788
54	rs2250802	A	G	10	-0.034	0.0038	0.6807	2.02209e-17	0.0289	0.0194	0.681	0.1372	184088	124	0.000189038	0.280505	80.0554
55	rs2278236	A	G	19	0.0331	0.0035	0.5435	3.18493e-18	0.0103	0.0181	0.5241	0.5695	185450	124	0.000239311	0.35775	89.4376
56	rs2293889	G	T	8	0.0312	0.0035	0.5871	4.27071e-17	-0.7704	0.5635	0.0003373	0.1716	180102	124	0.000213915	0.310549	79.4645
57	rs2454722	G	A	12	0.0351	0.0044	0.1451	3.30826e-14	-0.0083	0.0244	0.1645	0.7338	186355	124	8.47189e-05	0.127246	63.6369
58	rs2602836	G	A	4	-0.0192	0.0034	0.5726	4.96398e-08	0.0133	0.0181	0.5328	0.4634	187102	124	8.34223e-05	0.125801	31.8893
59	rs2606736	T	C	3	-0.0246	0.0043	0.6055	4.79899e-08	0.0123	0.0183	0.576	0.5002	129328	124	0.000120902	0.12599	32.729
60	rs2642438	G	A	1	0.0303	0.0039	0.7454	7.78037e-14	-0.0145	0.0201	0.7158	0.4709	179439	124	0.000127678	0.184657	60.3609
61	rs2853579	T	G	9	0.0499	0.0053	0.1108	1.31795e-19	-0.0391	0.0304	0.09884	0.1985	186263	124	9.37761e-05	0.140782	88.644
62	rs289745	A	C	16	0.0276	0.0041	0.6029	2.27982e-20	0.0299	0.0193	0.6631	0.1209	182393	124	0.000118965	0.174887	45.3159
63	rs2899624	G	A	15	-0.0714	0.0049	0.1544	1.39316e-40	-0.0195	0.0291	0.1068	0.5027	185565	124	0.000298779	0.446953	212.327
64	rs291040	C	T	16	-0.0305	0.0037	0.3377	8.20918e-17	0.026	0.0196	0.3147	0.1849	185511	124	0.000163848	0.245002	67.9511
65	rs2925979	C	T	16	0.0351	0.0037	0.7045	1.32099e-19	0.0218	0.0194	0.6783	0.2606	185553	124	0.000201935	0.302032	89.9934
66	rs3111576	T	C	19	0.0448	0.0054	0.1372	1.20005e-14	0.0085	0.029	0.1091	0.7698	184737	124	8.82082e-05	0.131336	68.8285
67	rs333947	A	G	1	-0.0296	0.0047	0.1464	3.16599e-09	-0.0557	0.0244	0.1666	0.02251	181513	124	5.46142e-05	0.0798943	39.6632
68	rs3741414	T	C	12	0.0296	0.004	0.1913	6.09537e-14	0.0147	0.0213	0.2329	0.4909	187090	124	9.05618e-05	0.13656	54.76
69	rs3790106	G	C	16	-0.0374	0.0052	0.19	3.26814e-11	-0.0004	0.0245	0.1644	0.9867	174560	124	9.12138e-05	0.128325	51.7293
70	rs3822072	A	G	4	-0.0251	0.0034	0.4881	4.05789e-12	-0.0303	0.0181	0.5047	0.09391	187115	124	0.000145548	0.219515	54.4991
71	rs3861397	G	A	6	-0.024	0.0036	0.3417	8.4004e-11	-0.0265	0.0184	0.4142	0.1487	187084	124	0.000106876	0.161158	44.4444
72	rs3936511	G	A	5	-0.0308	0.0046	0.1689	2.95897e-09	0.0082	0.0265	0.1358	0.756	186349	124	6.75416e-05	0.101441	44.8318
73	rs4142995	T	G	7	-0.0263	0.0037	0.3839	9.36483e-12	0.0077	0.0197	0.2978	0.6961	165161	124	0.00014471	0.192628	50.5252
74	rs4148005	G	T	17	-0.0283	0.0036	0.2995	5.74249e-14	-0.0087	0.0197	0.2988	0.6602	184431	124	0.000140595	0.209001	61.7971
75	rs4240624	A	G	8	0.0818	0.0058	0.9248	1.32312e-45	-0.0549	0.0259	0.8572	0.03408	185696	124	0.000148985	0.222996	198.907
76	rs424346	T	C	15	0.0679	0.0113	0.04881	4.84005e-08	-0.0097	0.0481	0.0367	0.841	128346	124	2.6122e-05	0.0270119	36.1063
77	rs442177	T	G	4	-0.0215	0.0034	0.5528	2.19301e-09	-0.0069	0.0181	0.5232	0.7049	187104	124	0.000105666	0.15935	39.987
78	rs4465830	G	A	20	-0.0597	0.0044	0.2018	5.17488e-40	0.0008	0.0253	0.1488	0.9742	185505	124	0.000319706	0.478113	184.096
79	rs4650994	A	G	1	-0.021	0.0034	0.4828	6.69607e-09	-0.0096	0.0182	0.4657	0.5975	186927	124	0.000101921	0.153557	38.1488
80	rs4660293	G	A	1	-0.0353	0.004	0.2361	2.86286e-18	0.0367	0.0219	0.2179	0.09317	187027	124	0.000150206	0.226436	77.8806
81	rs4752894	A	G	11	-0.0206	0.0035	0.6016	1.88499e-09	-0.0426	0.0213	0.6297	0.04555	185311	124	8.96096e-05	0.133838	34.6416
82	rs4783961	A	G	16	0.0997	0.0036	0.4855	5.72796e-162	0.022	0.0181	0.4594	0.2253	185410	124	0.0020666	3.09438	766.982
83	rs4784659	T	C	16	0.0274	0.0049	0.1847	1.01801e-08	0.0459	0.0302	0.09926	0.1278	173707	124	5.42133e-05	0.0758949	31.2686
84	rs4846914	A	G	1	0.0479	0.0034	0.5844	3.51318e-41	0.0032	0.0182	0.5464	0.8622	186995	124	0.000515583	0.777393	198.478
85	rs4917014	G	T	7	0.0222	0.0036	0.3404	1.02601e-08	-0.015	0.0196	0.3009	0.4434	186868	124	9.13832e-05	0.137635	38.0278
86	rs492571	C	T	15	-0.0663	0.009	0.04222	1.26503e-12	-0.0014	0.0687	0.01758	0.9839	177352	124	2.47469e-05	0.0353703	54.2678
87	rs4939883	C	T	18	0.0799	0.0045	0.8193	1.79597e-66	-0.0337	0.0237	0.8247	0.156	185576	124	0.000503011	0.752669	315.26
88	rs4969178	G	A	17	0.0263	0.0035	0.6266	1.53215e-12	0.0032	0.019	0.6502	0.8668	185426	124	0.000142495	0.21297	56.4645
89	rs4983559	A	G	14	-0.0197	0.0036	0.6227	9.56511e-09	-0.0557	0.0186	0.5891	0.002792	183672	124	7.66091e-05	0.113407	29.9452
90	rs4986970	T	A	16	-0.0792	0.0099	0.03298	1.08993e-15	0.0879	0.0535	0.02945	0.1002	170808	124	2.38994e-05	0.0328978	64
91	rs499974	A	C	11	-0.0263	0.0044	0.1755	1.12001e-08	-0.0042	0.0215	0.229	0.8435	186749	124	5.53663e-05	0.0833327	35.7278
92	rs5167	G	T	19	0.032	0.0037	0.3694	4.87865e-16	-0.0128	0.0185	0.4144	0.4888	185470	124	0.00018789	0.280895	74.7991
93	rs6450176	A	G	5	-0.0254	0.0039	0.2784	6.87496e-10	-0.0041	0.021	0.2462	0.8449	187132	124	9.10722e-05	0.13736	42.4168
94	rs653178	T	C	12	0.0263	0.0035	0.5317	1.0639e-12	-0.0494	0.0183	0.5842	0.007018	179274	124	0.000156848	0.226642	56.4645
95	rs6567160	C	T	18	-0.0257	0.0041	0.2309	2.91803e-09	0.0147	0.0233	0.1842	0.5276	185608	124	7.51863e-05	0.112474	39.2915
96	rs6589581	T	A	11	0.0845	0.0137	#N/A	2.25798e-09	0.0526	0.0673	0.01852	0.4344	91319	124	#N/A	#N/A	38.0428
97	rs676210	A	G	2	0.066	0.004	0.2309	2.34477e-54	-0.0019	0.0205	0.2664	0.9273	187081	124	0.000516862	0.779681	272.25
98	rs6805251	C	T	3	-0.02	0.0035	0.6187	1.33199e-08	-0.0047	0.0184	0.6096	0.8	186301	124	8.26962e-05	0.124172	32.6531
99	rs686030	A	C	9	0.055	0.0049	0.8588	4.2924e-27	-0.0255	0.0279	0.881	0.3616	187035	124	0.000163368	0.246291	125.989
100	rs687339	T	C	3	-0.0316	0.0042	0.7665	7.10722e-13	0.0281	0.0252	0.8485	0.2649	187105	124	0.000108298	0.16332	56.6077
101	rs7014168	A	G	8	-0.0267	0.0041	0.2414	9.20301e-10	0.029	0.0238	0.1726	0.2232	186794	124	8.31519e-05	0.125187	42.4087
102	rs7016529	C	T	8	-0.2186	0.0141	0.01319	9.26616e-45	-0.0684	0.1705	0.002876	0.6885	163753	124	3.82104e-05	0.0504236	240.36
103	rs702485	G	A	7	0.0243	0.0034	0.4499	6.4506e-12	-0.0176	0.0181	0.4666	0.3306	186974	124	0.000135226	0.203793	51.0804
104	rs7117842	C	T	11	0.0272	0.0035	0.3892	1.05706e-14	-0.0284	0.0187	0.3792	0.1279	186882	124	0.000153651	0.23145	60.3951
105	rs7128597	C	A	11	0.0398	0.0065	0.1715	1.82201e-08	0.07	0.0254	0.1507	0.005836	92769	124	0.000114848	0.0858161	37.4921
106	rs7193072	A	G	16	0.0498	0.0038	0.2375	1.39991e-34	0.0503	0.0214	0.2306	0.01874	185545	124	0.000335255	0.501483	171.748
107	rs7298751	A	G	12	-0.0434	0.0052	0.8813	2.45527e-16	-0.0257	0.0252	0.8462	0.3072	186188	124	7.82754e-05	0.117462	69.6583
108	rs7306660	A	G	12	-0.0345	0.0036	0.3694	3.34118e-19	0.0082	0.0195	0.3145	0.6732	186939	124	0.000228883	0.344906	91.8403
109	rs731839	A	G	19	0.022	0.0037	0.6583	3.44096e-09	0.0333	0.019	0.6569	0.08005	185498	124	8.57436e-05	0.128193	35.3543
110	rs737337	C	T	19	-0.0565	0.0061	0.0686	4.56352e-17	0.0064	0.0314	0.09063	0.839	185432	124	5.91212e-05	0.0883565	85.7901
111	rs7412	T	C	19	0.0978	0.0097	0.06596	4.43609e-19	0.0482	0.04	0.05314	0.2281	92158	124	0.000135918	0.100892	101.656
112	rs7607980	C	T	2	0.0447	0.0052	0.1491	1.80717e-15	0.0263	0.0303	0.09909	0.3848	187036	124	0.000100247	0.151121	73.8939
113	rs77301115	A	G	19	-0.0972	0.0157	0.02639	1.032e-08	-0.0425	0.0616	0.02248	0.4899	86278	124	2.2829e-05	0.0158616	38.3295
114	rs7943309	A	G	11	0.0865	0.0088	0.03958	1.1749e-20	-0.0078	0.0376	0.06225	0.8353	182031	124	4.03542e-05	0.0592013	96.62
115	rs8093249	G	A	18	-0.0384	0.0051	0.1596	1.79887e-13	-0.0611	0.0306	0.097	0.04627	182168	124	8.34832e-05	0.122571	56.692
116	rs838876	G	A	12	-0.0493	0.0039	0.6741	7.32487e-33	-0.0176	0.0184	0.5825	0.3382	173066	124	0.000405687	0.566036	159.796
117	rs863750	T	C	12	-0.0264	0.0035	0.5805	4.71411e-13	0.0201	0.0183	0.5739	0.2723	186996	124	0.000148185	0.223351	56.8947
118	rs9457931	G	A	6	-0.0552	0.0073	0.0686	7.29625e-13	0.0152	0.0282	0.1169	0.5901	171669	124	4.25629e-05	0.0588848	57.1785
119	rs964184	C	G	11	0.1065	0.0071	#N/A	6.08555e-48	0.0424	0.0255	0.8541	0.09689	94289	124	#N/A	#N/A	225
120	rs970548	C	A	10	0.0258	0.0039	0.277	1.706e-10	0.0353	0.02	0.2843	0.07736	186596	124	9.39412e-05	0.141282	43.7633
121	rs9951669	G	A	18	0.0408	0.0042	0.2177	3.01301e-21	0.0132	0.0208	0.2537	0.5261	185601	124	0.000173182	0.259086	94.3673
122	rs9955201	A	G	18	0.0638	0.0081	0.06069	2.39994e-14	-0.0151	0.0322	0.08758	0.6394	180034	124	3.92892e-05	0.0570061	62.0399
123	rs998584	A	C	6	-0.026	0.0038	0.5145	2.26882e-11	-0.0069	0.0182	0.4831	0.7063	183791	124	0.000127251	0.188505	46.8144
124	rs9989419	G	A	16	0.1473	0.0036	0.595	1e-200	0.0024	0.0186	0.6152	0.8988	177532	124	0.00454492	6.53211	1674.17
													177532	124	#N/A	#N/A	119.914

## Sheet: LDL-cholesterol 
	SNP	effect_allele.exposure	other_allele.exposure	chr.exposure	beta.exposure	se.exposure	eaf.exposure	pval.exposure	beta.outcome	se.outcome	eaf.outcome	pval.outcome	samplesize.exposure	nsnps	R2	F	mean F
1	rs10102164	A	G	8	0.0316	0.0045	0.1741	3.74197e-11	0.0288	0.0213	0.2334	0.1769	173037	100	8.19533e-05	0.141738	49.3116
2	rs10195252	C	T	2	-0.0238	0.0039	0.4182	3.81197e-08	0.0194	0.0189	0.3582	0.3025	157208	100	0.000115276	0.181127	37.2413
3	rs1025447	C	T	2	0.0418	0.0048	0.1583	3.78181e-16	0.0516	0.0236	0.1789	0.02882	172270	100	0.000117308	0.201992	75.8351
4	rs10401969	C	T	19	-0.1184	0.0072	0.07124	2.65399e-54	0.0069	0.037	0.06384	0.8531	171477	100	0.000208684	0.35771	270.42
5	rs10460181	G	A	19	-0.0536	0.0046	0.1873	2.2532e-28	0.0402	0.0223	0.2073	0.07069	171513	100	0.000240999	0.4132	135.773
6	rs10490626	A	G	2	-0.0508	0.0069	0.07916	1.69707e-12	-0.0159	0.0345	0.07249	0.6447	173044	100	4.5666e-05	0.0789797	54.2037
7	rs10832962	T	C	11	0.032	0.004	0.719	6.61912e-14	-0.0133	0.0186	0.6155	0.4745	172920	100	0.000149555	0.258498	64
8	rs10893499	A	G	11	0.0521	0.0053	0.1438	3.861e-21	0.012	0.0231	0.1887	0.6045	172980	100	0.00013756	0.237845	96.6326
9	rs10903129	G	A	1	0.0328	0.0037	0.5369	3.0297e-17	0.0172	0.0181	0.5472	0.3422	169920	100	0.000229984	0.390647	78.5858
10	rs10947332	A	G	6	0.0504	0.0056	0.1319	6.96947e-18	0.1028	0.037	0.1934	0.005505	169263	100	0.000109589	0.185404	81
11	rs11206508	A	G	1	0.0434	0.0055	0.1319	2.2558e-14	-0.0226	0.0314	0.09167	0.473	172239	100	8.2788e-05	0.142521	62.2664
12	rs11485618	G	A	1	-0.05	0.0039	0.3087	3.72907e-33	-0.026	0.0205	0.2636	0.2045	170063	100	0.00041251	0.701399	164.366
13	rs11563251	T	C	2	0.0345	0.0062	0.1253	4.49904e-08	0.0135	0.0305	0.1004	0.6581	172855	100	3.92657e-05	0.0678357	30.9638
14	rs11591147	T	G	1	-0.497	0.018	0.01715	8.57038e-143	0.0332	0.0486	0.03638	0.4945	77417	100	0.000331981	0.256759	762.373
15	rs11669133	A	G	19	0.0501	0.0098	0.04222	4.797e-08	-0.0857	0.062	0.0216	0.1668	168043	100	1.25782e-05	0.0211243	26.135
16	rs1169288	C	A	12	0.0375	0.004	0.3338	6.44763e-21	-0.0108	0.0188	0.3732	0.566	163086	100	0.000239688	0.39075	87.8906
17	rs12471982	C	A	2	0.0365	0.0054	0.1359	3.93097e-11	0.0545	0.0296	0.103	0.06525	170386	100	6.29764e-05	0.107246	45.6876
18	rs1250229	C	T	2	0.0243	0.0042	0.7889	3.12997e-08	-0.0022	0.0223	0.7918	0.9219	173032	100	6.44359e-05	0.111437	33.4745
19	rs12670798	C	T	7	0.0344	0.0043	0.2243	4.81172e-14	0.0073	0.021	0.2458	0.7272	173013	100	0.000128722	0.222605	64
20	rs12748152	T	C	1	0.0499	0.0066	0.07124	3.20922e-12	-0.136	0.0342	0.07691	7.067e-05	172988	100	4.37275e-05	0.0756025	57.1628
21	rs12916	C	T	5	0.0733	0.0038	0.4314	7.79112e-78	-0.0119	0.0181	0.4535	0.5106	168357	100	0.00108424	1.82628	372.084
22	rs13206249	A	G	6	-0.0378	0.0062	0.2164	4.53398e-08	-0.0323	0.0217	0.2239	0.137	87149	100	0.00014465	0.125933	37.1707
23	rs13277801	T	C	8	-0.0338	0.0038	0.653	3.99393e-17	-0.0224	0.0186	0.6147	0.2276	173010	100	0.000207237	0.358406	79.1163
24	rs13414987	A	C	2	0.0308	0.0043	0.2177	9.94031e-12	-0.0099	0.0231	0.187	0.6691	173002	100	0.000101013	0.174669	51.3056
25	rs1367117	A	G	2	0.1186	0.004	0.2876	9.48418e-183	-0.0294	0.02	0.2804	0.1419	173007	100	0.00208223	3.60781	879.122
26	rs1475701	C	T	1	0.0904	0.0092	0.03562	1.45714e-20	0.0284	0.0399	0.05334	0.4762	172178	100	3.85262e-05	0.0662972	96.552
27	rs1510226	C	T	6	0.1409	0.0214	0.01319	1.71199e-10	-0.126	0.0819	0.01254	0.1241	79768	100	1.41473e-05	0.0112709	43.3505
28	rs1531517	A	G	19	-0.2202	0.008	0.05145	9.50605e-163	-0.0143	0.0373	0.06244	0.7003	164674	100	0.000449061	0.739365	757.626
29	rs1564348	C	T	6	0.0481	0.005	0.1451	2.76185e-21	0.0106	0.026	0.1398	0.683	172989	100	0.000132722	0.229492	92.5444
30	rs16831243	T	C	2	0.0378	0.0055	0.1807	9.06358e-12	-0.0183	0.0253	0.1521	0.4689	162945	100	8.58318e-05	0.139784	47.2344
31	rs17111503	G	A	1	0.0662	0.0045	0.2414	1.38612e-45	0.0094	0.0227	0.1999	0.6791	172990	100	0.000458195	0.792531	216.417
32	rs17404153	T	G	3	-0.0336	0.0054	0.1438	1.83202e-09	0.032	0.0242	0.1689	0.1867	172898	100	5.51398e-05	0.0952852	38.716
33	rs174583	T	C	11	-0.0522	0.0038	0.3747	7.00326e-41	-0.0646	0.0183	0.4146	0.0004281	172982	100	0.000511181	0.884187	188.701
34	rs17800760	A	G	19	-0.0513	0.0053	0.1319	8.8736e-22	0.0122	0.0298	0.1039	0.6817	171494	100	0.000125106	0.21445	93.6878
35	rs1800562	A	G	6	-0.0615	0.008	0.04617	8.25277e-14	0.0452	0.0477	0.03711	0.3437	171209	100	3.04022e-05	0.0520221	59.0977
36	rs1800961	T	C	20	-0.0685	0.0106	0.0343	6.03407e-10	0.0269	0.0437	0.04527	0.5379	142698	100	1.93873e-05	0.0276463	41.7609
37	rs1801689	C	A	17	0.1028	0.0139	0.03694	9.80844e-12	0.0291	0.093	0.009666	0.7542	111143	100	3.5015e-05	0.0388828	54.6961
38	rs1883025	T	C	9	-0.0296	0.0044	0.2427	6.14045e-11	0.0118	0.0228	0.1946	0.6067	172330	100	9.6535e-05	0.166277	45.2562
39	rs2000999	A	G	16	0.065	0.0046	0.1847	4.21891e-41	-0.0015	0.0229	0.1936	0.9474	171510	100	0.000350619	0.601204	199.669
40	rs2030746	T	C	2	0.0214	0.0038	0.3984	8.60498e-09	-0.0133	0.0188	0.3592	0.4797	173024	100	8.7864e-05	0.15195	31.7147
41	rs207150	C	T	1	0.0472	0.0065	0.91821	1.99894e-12	-0.0046	0.0322	0.9148	0.8868	173019	100	4.57758e-05	0.0791582	52.7299
42	rs2073547	G	A	7	0.0485	0.0049	0.1939	1.92309e-21	0.0262	0.0193	0.3269	0.1743	169889	100	0.00018027	0.306132	97.9696
43	rs2075650	G	A	19	0.1767	0.0055	0.1266	1e-200	0.0005	0.0241	0.1735	0.9819	161076	100	0.00141708	2.28438	1032.16
44	rs2247056	C	T	6	0.0248	0.0043	0.7823	1.41899e-08	0.0042	0.0297	0.7631	0.8871	169288	100	6.69271e-05	0.11324	33.2634
45	rs2287019	T	C	19	-0.0283	0.0048	0.19	8.35507e-09	-0.0356	0.0217	0.2272	0.1003	167400	100	6.39151e-05	0.106936	34.7609
46	rs2328223	C	A	20	0.0299	0.005	0.2493	5.63197e-09	-0.0246	0.0226	0.2062	0.2766	170762	100	7.83844e-05	0.133782	35.7604
47	rs2419604	G	A	10	-0.0302	0.004	0.6821	7.49031e-14	0.029	0.0194	0.6808	0.136	172807	100	0.000143054	0.247099	57.0025
48	rs2587534	A	G	1	0.0391	0.0037	0.5277	8.05564e-25	0.0025	0.0182	0.5588	0.889	172966	100	0.000321828	0.556508	111.673
49	rs2642438	G	A	1	0.0352	0.0042	0.7454	7.31813e-16	-0.0145	0.0201	0.7158	0.4709	165470	100	0.000161118	0.266483	70.2404
50	rs2647281	G	A	1	0.0589	0.0095	0.05541	2.274e-09	0.0896	0.0384	0.05861	0.01966	158798	100	2.53396e-05	0.0402142	38.44
51	rs267733	G	A	1	-0.0331	0.0053	0.1372	5.28506e-09	-0.0356	0.0256	0.146	0.1649	164562	100	5.61137e-05	0.0922903	39.0036
52	rs2710642	A	G	2	0.0239	0.0038	0.6187	6.08906e-09	0.0326	0.0186	0.6166	0.07976	172994	100	0.000107888	0.186552	39.5575
53	rs2737252	A	G	8	-0.0314	0.0041	0.2559	7.03882e-14	-0.022	0.0196	0.3093	0.2602	172950	100	0.000129152	0.223268	58.6532
54	rs2886232	C	T	17	-0.0451	0.0064	0.8799	3.87614e-11	0.0069	0.0285	0.8862	0.8081	162498	100	6.45879e-05	0.104896	49.6584
55	rs2954029	T	A	8	-0.0564	0.0036	0.4683	2.09508e-50	0.0306	0.0181	0.4604	0.09145	172963	100	0.000706677	1.22244	245.444
56	rs3125055	A	T	6	0.0468	0.0055	0.1398	5.91562e-16	-0.0092	0.0273	0.123	0.7374	172720	100	0.000100823	0.174057	72.4046
57	rs314253	C	T	17	-0.0242	0.0038	0.3351	3.43598e-10	0.0226	0.0185	0.4164	0.2204	169706	100	0.000106494	0.180639	40.5568
58	rs3184504	C	T	12	0.0268	0.0038	0.5343	4.20339e-12	-0.05	0.0184	0.5913	0.006442	164996	100	0.00015002	0.247413	49.7396
59	rs364585	G	A	20	0.0249	0.0038	0.6332	4.27799e-10	-0.0356	0.019	0.6589	0.0617	171526	100	0.000116279	0.199355	42.937
60	rs3757354	T	C	6	-0.0382	0.0044	0.2098	2.08689e-17	0.0098	0.0204	0.2683	0.6321	172987	100	0.000144471	0.249806	75.374
61	rs376642	T	C	19	-0.0233	0.004	0.285	4.66595e-10	-0.0211	0.0199	0.2873	0.2899	171451	100	8.06553e-05	0.138214	33.9306
62	rs3780181	G	A	9	-0.0445	0.0074	0.05277	1.76401e-09	0.0309	0.0397	0.05497	0.436	171976	100	2.10214e-05	0.0361313	36.1623
63	rs413380	C	T	1	0.0861	0.0098	0.9657	7.62255e-17	0.0116	0.0423	0.9521	0.7844	170282	100	3.00298e-05	0.0511065	77.1888
64	rs4253776	G	A	22	0.0311	0.0059	0.124	3.35297e-08	0.0159	0.0329	0.08207	0.6289	171071	100	3.52855e-05	0.0603297	27.7854
65	rs4530754	A	G	5	0.0275	0.0036	0.5818	3.57602e-12	0.0492	0.0181	0.4982	0.006536	173003	100	0.000164132	0.283835	58.3526
66	rs4722551	C	T	7	0.0391	0.0049	0.1702	3.94912e-14	-0.0081	0.0221	0.2161	0.7132	172946	100	0.000103995	0.179769	63.6739
67	rs492399	A	G	2	-0.0629	0.0102	0.96438	1.22501e-09	0.0099	0.0478	0.9631	0.8366	172873	100	1.51128e-05	0.0261111	38.0278
68	rs492602	G	A	19	0.0293	0.0039	0.4301	9.42106e-14	0.0387	0.0187	0.3741	0.03799	170009	100	0.000162754	0.276577	56.4425
69	rs4942486	C	T	13	-0.0243	0.0037	0.5383	2.261e-11	0.0128	0.0183	0.5631	0.4815	171930	100	0.000124702	0.2143	43.1329
70	rs4970712	C	A	1	0.0339	0.0044	0.8061	2.4581e-13	-0.0436	0.0217	0.7785	0.04481	173036	100	0.000107239	0.185474	59.36
71	rs4970834	T	C	1	-0.1503	0.0047	0.1873	1e-200	0.0486	0.0227	0.1964	0.03224	172825	100	0.00180141	3.11709	1022.64
72	rs519113	G	C	19	-0.0971	0.0066	#N/A	1.60694e-49	0.0128	0.0255	0.1472	0.614	88346	100	#N/A	#N/A	216.447
73	rs520861	G	A	2	0.0843	0.0042	0.7071	1.78197e-84	0.0103	0.0206	0.7395	0.6153	173021	100	0.000964468	1.66937	402.862
74	rs5763662	T	C	22	0.0767	0.0121	0.02507	1.191e-08	0.0262	0.0503	0.03334	0.6016	162777	100	1.20666e-05	0.0196297	40.1809
75	rs579459	C	T	9	0.0665	0.0045	0.215	2.4188e-44	0.2764	0.0221	0.2224	7.908e-36	172706	100	0.000426824	0.737034	218.383
76	rs6016381	C	T	20	-0.0363	0.0038	0.3602	6.84857e-20	0.0549	0.019	0.3431	0.003821	171556	100	0.000245165	0.42045	91.2528
77	rs6065311	C	T	20	0.0417	0.0036	0.4604	1.65615e-30	-0.0157	0.0181	0.5346	0.3868	171333	100	0.000389102	0.666526	134.174
78	rs6504872	T	C	17	0.0274	0.0037	0.4723	3.47937e-13	-0.0075	0.0181	0.4922	0.6776	171519	100	0.000159375	0.273241	54.84
79	rs6511720	T	G	19	-0.2209	0.0061	0.09763	1e-200	-0.0189	0.0298	0.1027	0.5259	170608	100	0.00135435	2.31239	1311.39
80	rs6511727	G	T	19	-0.0266	0.0038	0.6148	1.84417e-11	-0.0124	0.0181	0.5497	0.4957	170239	100	0.000136329	0.231978	49
81	rs6544713	C	T	2	-0.0806	0.0041	0.7058	4.84284e-83	-0.05	0.022	0.7822	0.02291	172940	100	0.000928028	1.60548	386.458
82	rs6709904	G	A	2	-0.055	0.0085	0.1135	4.57699e-10	-0.0752	0.0298	0.103	0.01154	89852	100	9.37701e-05	0.0841675	41.8685
83	rs6818397	G	T	4	-0.0224	0.004	0.5871	1.67699e-08	-0.0374	0.0202	0.7198	0.06438	172685	100	8.80458e-05	0.151966	31.36
84	rs688	T	C	19	0.054	0.0037	0.4472	1.01088e-43	-0.0028	0.0182	0.4661	0.8757	166792	100	0.000631406	1.05316	213.002
85	rs6882076	C	T	5	0.0456	0.0038	0.6662	3.30979e-31	0.0408	0.0193	0.6668	0.03419	173006	100	0.000370188	0.640311	144
86	rs6909746	T	C	6	-0.0263	0.0037	0.3918	7.85959e-11	0.0019	0.0185	0.3965	0.92	170097	100	0.000141564	0.240687	50.5252
87	rs7254892	A	G	19	-0.4853	0.0119	0.03166	1e-200	0.0898	0.0618	0.02182	0.1457	139198	100	0.000732592	1.01976	1663.13
88	rs7264396	T	C	20	-0.0246	0.0045	0.219	4.41205e-08	0.0634	0.0228	0.193	0.00549	171527	100	5.95988e-05	0.102174	29.8844
89	rs7552841	T	C	1	0.0368	0.0044	0.3654	5.39635e-15	0.029	0.0198	0.3099	0.1432	140234	100	0.000231332	0.324247	69.9504
90	rs75687619	T	G	19	0.1735	0.0161	0.02375	8.05193e-24	-0.0444	0.0616	0.02247	0.4714	82003	100	6.56708e-05	0.0537892	116.131
91	rs7640978	T	C	3	-0.0392	0.0069	0.1055	9.83694e-09	-0.0469	0.0331	0.08196	0.1563	172228	100	3.53698e-05	0.0608832	32.2756
92	rs7770628	T	C	6	-0.0258	0.0037	0.5515	3.17103e-11	0.0091	0.0183	0.5751	0.6203	172996	100	0.000139039	0.240426	48.6224
93	rs780093	C	T	2	-0.0223	0.0037	0.5871	2.35901e-08	-0.0178	0.019	0.6472	0.3481	172189	100	0.000102279	0.176028	36.3251
94	rs7832643	T	G	8	0.0339	0.0038	0.405	2.67116e-17	-0.0098	0.0185	0.3923	0.5963	164854	100	0.000232667	0.383415	79.5852
95	rs8017377	A	G	14	0.0303	0.0038	0.4591	2.51594e-15	-0.0139	0.0185	0.385	0.4524	172866	100	0.000182668	0.315644	63.5796
96	rs8176722	A	C	9	-0.0473	0.006	0.1108	1.84884e-14	0.1214	0.0248	0.1551	1.021e-06	172802	100	7.08664e-05	0.122396	62.1469
97	rs964184	C	G	11	-0.0855	0.0078	#N/A	2.00817e-26	0.0424	0.0255	0.8541	0.09689	89866	100	#N/A	#N/A	120.155
98	rs9804646	T	C	11	-0.0454	0.007	0.08971	8.59607e-11	0.0349	0.0273	0.1276	0.2007	168089	100	4.08721e-05	0.068663	42.0645
99	rs9875338	A	G	3	-0.027	0.0037	0.3879	2.21004e-11	0.0085	0.0185	0.3971	0.6469	172895	100	0.000146256	0.252759	53.2505
100	rs9987289	G	A	8	0.0714	0.0066	0.9248	8.52904e-24	-0.0547	0.0259	0.8572	0.03474	160102	100	0.000101673	0.162695	117.033
												0.03474	160102		#N/A	#DIV/0!	154.17

## Sheet: total-cholesterol 
	SNP	effect_allele.exposure	other_allele.exposure	chr.exposure	beta.exposure	se.exposure	eaf.exposure	pval.exposure	beta.outcome	se.outcome	eaf.outcome	pval.outcome	samplesize.exposure	nsnps	R2	F	mean F
1	rs10102164	A	G	8	0.0301	0.0043	0.1741	4.59621e-11	0.0288	0.0213	0.2334	0.1769	187307	118	7.52313e-05	0.119351	49
2	rs1025447	C	T	2	0.0344	0.0046	0.1583	3.49221e-12	0.0516	0.0236	0.1789	0.02882	186530	118	7.98952e-05	0.126225	55.9244
3	rs103294	T	C	19	0.0314	0.0045	0.186	2.26986e-11	0.0167	0.0198	0.2943	0.3987	175905	118	8.38153e-05	0.124871	48.6894
4	rs10401969	C	T	19	-0.1369	0.007	0.07124	4.12572e-77	0.0069	0.037	0.06384	0.8531	185667	118	0.000272605	0.428772	382.482
5	rs10422616	C	T	19	-0.0203	0.0036	0.4525	3.292e-08	-0.0092	0.0184	0.3948	0.6161	185687	118	8.48473e-05	0.133443	31.7971
6	rs10455872	G	A	6	0.1238	0.014	0.0686	7.23602e-17	-0.0507	0.0431	0.04566	0.2401	89080	118	0.000112175	0.0845788	78.1961
7	rs10468017	T	C	15	0.0617	0.004	0.2757	7.23269e-48	-0.0152	0.0192	0.3322	0.4293	181378	118	0.000523903	0.805186	237.931
8	rs10773003	A	G	12	0.0369	0.0058	0.08839	4.08301e-09	-0.0201	0.0286	0.1133	0.4814	187101	118	3.48628e-05	0.0552454	40.4759
9	rs1077514	T	C	1	0.0301	0.0052	0.8707	6.4e-09	-0.0174	0.0279	0.8805	0.5316	184079	118	4.09845e-05	0.0638967	33.5063
10	rs1077834	C	T	15	0.0652	0.0043	0.2111	3.28322e-47	-0.0023	0.0208	0.2571	0.9117	184504	118	0.000415043	0.648809	229.91
11	rs10832962	T	C	11	0.0315	0.0039	0.719	1.53886e-14	-0.0133	0.0186	0.6155	0.4745	187161	118	0.000140845	0.223285	65.2367
12	rs10900221	A	G	10	0.0255	0.0041	0.2731	7.96306e-09	0.0381	0.02	0.281	0.05719	186785	118	8.22237e-05	0.130082	38.6823
13	rs10904908	G	A	10	0.025	0.0036	0.4538	2.60076e-11	-0.0011	0.0184	0.4156	0.9543	187112	118	0.000127767	0.202497	48.2253
14	rs1107851	C	T	2	-0.0243	0.0035	0.4499	2.90302e-10	0.0136	0.0182	0.5572	0.4545	187248	118	0.000127423	0.202098	48.2033
15	rs11153594	T	C	6	-0.029	0.0036	0.3918	1.2659e-14	0.0019	0.0185	0.3966	0.9192	187230	118	0.00016518	0.261966	64.892
16	rs11206508	A	G	1	0.0399	0.0053	0.1319	6.58567e-13	-0.0226	0.0314	0.09167	0.473	186485	118	6.95977e-05	0.109928	56.6753
17	rs112201728	T	C	6	0.0581	0.0099	0.05805	1.19501e-08	-0.0283	0.0387	0.05744	0.4646	92668	118	4.06455e-05	0.0318801	34.4415
18	rs11220462	A	G	11	0.0474	0.0058	0.1425	5.48656e-15	0.0122	0.0232	0.1882	0.5973	156953	118	0.000103994	0.138234	66.7883
19	rs11563251	T	C	2	0.0368	0.0059	0.1253	1.26599e-09	0.0135	0.0305	0.1004	0.6581	187107	118	4.55766e-05	0.072226	38.9038
20	rs11591147	T	G	1	-0.3341	0.0173	0.01715	8.82673e-86	0.0332	0.0486	0.03638	0.4945	85729	118	0.000146661	0.106419	372.959
21	rs11694172	G	A	2	0.0277	0.0041	0.2164	1.95101e-09	0.009	0.0242	0.1663	0.7087	187092	118	8.27405e-05	0.131115	45.6449
22	rs11753995	A	G	6	0.0489	0.0048	0.1464	1.83908e-23	0.0113	0.0259	0.1406	0.663	187264	118	0.000138518	0.219717	103.785
23	rs117733303	G	A	6	0.1303	0.0213	0.01187	1.15001e-08	-0.1356	0.0855	0.01135	0.1127	85764	118	1.02357e-05	0.00742923	37.4222
24	rs11789603	T	C	9	0.0427	0.0062	0.08971	1.43913e-11	-0.0879	0.0343	0.07509	0.01035	186565	118	4.15234e-05	0.0656118	47.4321
25	rs11802413	T	C	1	0.0287	0.0035	0.5369	1.57616e-14	0.0169	0.0181	0.5472	0.3483	187138	118	0.000178675	0.283234	67.24
26	rs11875600	G	A	18	0.0533	0.0076	0.04881	3.45303e-12	0.054	0.0516	0.03127	0.2957	184354	118	2.47731e-05	0.0386796	49.1844
27	rs12321904	T	G	12	0.0222	0.0036	0.5396	2.07702e-08	0.0251	0.0181	0.463	0.1661	177465	118	0.00010647	0.160034	38.0278
28	rs12670798	C	T	7	0.0364	0.0041	0.2243	9.47764e-17	0.0073	0.021	0.2458	0.7272	187287	118	0.000146447	0.232324	78.8198
29	rs12916	C	T	5	0.0684	0.0036	0.4314	4.54674e-74	-0.0119	0.0181	0.4535	0.5106	182530	118	0.000970264	1.50135	361
30	rs13315871	A	G	3	-0.0355	0.0061	0.08047	3.48001e-08	0.0239	0.032	0.08761	0.455	187287	118	2.6762e-05	0.0424503	33.8686
31	rs138777	G	A	22	-0.0214	0.0037	0.6517	4.74002e-08	-0.0171	0.0185	0.6101	0.3553	185274	118	8.19673e-05	0.128626	33.4522
32	rs1475701	C	T	1	0.0652	0.0089	0.03562	9.97011e-13	0.0284	0.0399	0.05334	0.4762	186424	118	1.97781e-05	0.0312275	53.668
33	rs1535	G	A	11	-0.0497	0.0037	0.3628	8.62383e-39	-0.0655	0.0183	0.4135	0.000351	182527	118	0.000457041	0.706831	180.43
34	rs1594895	C	T	19	-0.0259	0.0045	0.1821	3.18302e-08	0.0093	0.0258	0.1442	0.7195	185567	118	5.31758e-05	0.0835751	33.1264
35	rs16979595	A	G	19	0.0296	0.005	0.1873	5.41801e-09	0.0013	0.0228	0.1981	0.9549	185650	118	5.74707e-05	0.0903662	35.0464
36	rs17111503	G	A	1	0.0575	0.0044	0.2414	8.3888e-37	0.0094	0.0227	0.1999	0.6791	187246	118	0.00033404	0.529904	170.777
37	rs17526895	G	A	2	-0.042	0.0067	0.07784	5.77697e-09	-0.0167	0.0345	0.07262	0.6285	184199	118	3.06267e-05	0.0477792	39.2961
38	rs17651629	T	C	19	-0.0324	0.0059	0.08707	3.85398e-08	0.0288	0.0333	0.08063	0.3868	179748	118	2.66721e-05	0.0406035	30.1569
39	rs1800562	A	G	6	-0.0565	0.0077	0.04617	1.90502e-12	0.0452	0.0477	0.03711	0.3437	185469	118	2.55685e-05	0.040163	53.8413
40	rs1800961	T	C	20	-0.1062	0.0101	0.0343	1.34215e-24	0.0269	0.0437	0.04527	0.5379	156406	118	4.68295e-05	0.0620269	110.562
41	rs181360	G	T	22	-0.0278	0.0043	0.1992	7.31897e-10	0.0022	0.0195	0.3187	0.9083	178322	118	7.4781e-05	0.112942	41.7977
42	rs185481	C	T	15	0.0208	0.0037	0.529	3.44302e-08	0.0165	0.0181	0.5299	0.3626	185549	118	8.48733e-05	0.133385	31.6026
43	rs1883025	T	C	9	-0.0671	0.0042	0.2427	5.7491e-53	0.0118	0.0228	0.1946	0.6067	186557	118	0.000502924	0.795012	255.239
44	rs1883971	C	T	20	-0.0318	0.006	0.2032	3.38704e-08	-0.0082	0.0219	0.2204	0.7076	93032	118	9.77738e-05	0.0769944	28.09
45	rs1961456	G	A	8	0.0305	0.0039	0.2916	3.4578e-16	0.0289	0.0192	0.3269	0.1325	187227	118	0.000134958	0.214026	61.1604
46	rs1997243	G	A	7	0.0332	0.005	0.1306	2.719e-10	-0.0515	0.0271	0.1267	0.05719	183314	118	5.46177e-05	0.0847986	44.0896
47	rs2000999	A	G	16	0.0617	0.0044	0.1847	6.80456e-41	-0.0015	0.0229	0.1936	0.9474	185692	118	0.000318923	0.501715	196.637
48	rs2030746	T	C	2	0.0199	0.0037	0.3984	3.60296e-08	-0.0133	0.0188	0.3592	0.4797	187289	118	7.40368e-05	0.117445	28.927
49	rs207150	C	T	1	0.0353	0.0063	0.91821	2.95999e-08	-0.0046	0.0322	0.9148	0.8868	187277	118	2.518e-05	0.0399387	31.3956
50	rs2073547	G	A	7	0.0456	0.0047	0.1939	3.83001e-21	0.0262	0.0193	0.3269	0.1743	184098	118	0.000159839	0.249251	94.1313
51	rs2075650	G	A	19	0.1432	0.0052	0.1266	8.93305e-158	0.0005	0.0241	0.1735	0.9819	175566	118	0.000955247	1.42166	758.367
52	rs2148489	C	T	10	-0.028	0.0042	0.2243	2.36597e-10	0.0339	0.0213	0.2351	0.112	187276	118	8.25826e-05	0.130993	44.4444
53	rs2156552	T	A	18	0.057	0.0047	0.8219	1.2471e-31	-0.0351	0.0238	0.8249	0.1397	183439	118	0.000234734	0.364758	147.08
54	rs2230808	C	T	9	0.031	0.0042	0.7889	1.47605e-13	0.0078	0.0245	0.8387	0.749	186552	118	9.72669e-05	0.153691	54.4785
55	rs2235367	G	A	20	0.0357	0.0035	0.4565	7.21938e-25	-0.0179	0.0181	0.5358	0.3231	185691	118	0.000278022	0.437352	104.04
56	rs2244608	G	A	12	0.0313	0.0037	0.3391	9.61834e-18	-0.0074	0.0187	0.3814	0.6906	187223	118	0.000171325	0.271703	71.5625
57	rs2255141	G	A	10	-0.0314	0.0039	0.6807	6.51328e-16	0.0319	0.0194	0.6814	0.1001	187266	118	0.000150472	0.238683	64.8231
58	rs2287019	T	C	19	-0.0292	0.0046	0.19	4.018e-10	-0.0356	0.0217	0.2272	0.1003	181387	118	6.83774e-05	0.105046	40.2949
59	rs2287623	A	G	2	-0.0273	0.0036	0.595	4.08507e-12	-0.0311	0.018	0.5091	0.08407	184257	118	0.000150417	0.234761	57.5069
60	rs2337901	T	C	2	-0.0346	0.0054	0.6253	2.13993e-11	0.0157	0.0185	0.6019	0.3955	94595	118	0.000203375	0.162865	41.0549
61	rs2642438	G	A	1	0.037	0.004	0.7454	1.28292e-18	-0.0145	0.0201	0.7158	0.4709	179599	118	0.000180825	0.275087	85.5625
62	rs2737252	A	G	8	-0.0331	0.0039	0.2559	1.63418e-16	-0.022	0.0196	0.3093	0.2602	187202	118	0.000146537	0.232361	72.0322
63	rs2758886	A	G	6	0.0232	0.0039	0.285	3.00802e-08	-0.014	0.021	0.2441	0.5057	187266	118	7.70138e-05	0.122153	35.3872
64	rs2814982	T	C	6	-0.0441	0.0057	0.1069	3.6779e-15	0.0234	0.0251	0.1634	0.352	187263	118	6.10356e-05	0.0968063	59.8587
65	rs2886232	C	T	17	-0.0358	0.0062	0.8799	3.874e-08	0.0069	0.0285	0.8862	0.8081	176571	118	3.99089e-05	0.0596804	33.3413
66	rs2899624	G	A	15	-0.0382	0.0051	0.1544	2.68596e-12	-0.0195	0.0291	0.1068	0.5027	185721	118	7.88801e-05	0.12408	56.103
67	rs2954029	T	A	8	-0.0622	0.0035	0.4683	2.42103e-65	0.0306	0.0181	0.4604	0.09145	187216	118	0.000840084	1.33313	315.824
68	rs2965157	C	T	19	-0.1222	0.0107	0.02111	1.9948e-29	0.0839	0.0458	0.04123	0.06702	184436	118	2.92268e-05	0.0456538	130.429
69	rs3094013	A	G	6	-0.047	0.0058	0.08839	4.37925e-15	0.0164	0.034	0.09196	0.6304	183454	118	5.76839e-05	0.0896279	65.6659
70	rs314253	C	T	17	-0.0233	0.0037	0.3351	2.80802e-10	0.0226	0.0185	0.4164	0.2204	183868	118	9.61088e-05	0.149674	39.656
71	rs3184504	C	T	12	0.0318	0.0037	0.5343	1.62293e-17	-0.05	0.0184	0.5913	0.006442	177714	118	0.000206848	0.311379	73.8671
72	rs3757354	T	C	6	-0.0348	0.0042	0.2098	2.21513e-15	0.0098	0.0204	0.2683	0.6321	187247	118	0.000121568	0.192809	68.6531
73	rs376642	T	C	19	-0.0246	0.0039	0.285	2.67485e-11	-0.0211	0.0199	0.2873	0.2899	185630	118	8.73522e-05	0.137341	39.787
74	rs3780181	G	A	9	-0.0442	0.0071	0.05277	6.66807e-10	0.0309	0.0397	0.05497	0.436	186134	118	2.08149e-05	0.0328133	38.755
75	rs3850634	G	T	1	-0.0761	0.0038	0.3087	1.38995e-81	-0.0259	0.0205	0.2637	0.2059	184122	118	0.000929672	1.45103	401.053
76	rs4149311	T	C	9	0.0456	0.0055	0.1069	1.17301e-15	-0.0338	0.0313	0.09232	0.2808	186463	118	7.03914e-05	0.111169	68.7392
77	rs4253772	T	C	22	0.0322	0.0058	0.1187	9.8519e-09	0.0218	0.0333	0.08017	0.5134	185188	118	3.48215e-05	0.0546153	30.8216
78	rs4530754	A	G	5	0.0228	0.0035	0.5818	1.67799e-09	0.0492	0.0181	0.4982	0.006536	187272	118	0.000110268	0.174909	42.4359
79	rs4722551	C	T	7	0.029	0.0047	0.1702	7.01908e-09	-0.0081	0.0221	0.2161	0.7132	187218	118	5.74402e-05	0.0910815	38.0715
80	rs4752805	G	A	11	0.0251	0.0041	0.2467	1.617e-09	0.0272	0.0217	0.2753	0.2095	187233	118	7.43985e-05	0.117983	37.4783
81	rs4803759	C	T	19	0.0537	0.0058	0.7058	3.69913e-21	0.033	0.0204	0.7326	0.1058	93058	118	0.000382554	0.301422	85.7221
82	rs4808802	C	G	19	0.0251	0.0044	0.215	3.26603e-08	0.0132	0.0219	0.2179	0.5463	178494	118	6.15399e-05	0.0930326	32.5418
83	rs4988235	A	G	2	-0.0308	0.004	0.5237	3.97466e-14	0.0266	0.0185	0.5953	0.1509	183761	118	0.000160961	0.250542	59.29
84	rs515135	C	T	2	0.1238	0.0046	0.7823	6.38263e-151	-0.0071	0.023	0.8096	0.7562	187291	118	0.00131726	2.09219	724.312
85	rs516246	T	C	19	0.0315	0.0037	0.4288	9.13272e-17	0.038	0.0186	0.3744	0.04142	184136	118	0.00019282	0.300754	72.4799
86	rs520354	G	A	2	-0.0468	0.0036	0.4921	3.83266e-37	0.0212	0.0182	0.5518	0.2437	184121	118	0.000458823	0.715789	169
87	rs558971	G	A	1	0.0398	0.0036	0.5303	7.02425e-28	0.0022	0.0182	0.5595	0.9019	187254	118	0.000325164	0.515842	122.225
88	rs579459	C	T	9	0.062	0.0044	0.215	8.82877e-42	0.2764	0.0221	0.2224	7.908e-36	186925	118	0.000358549	0.567823	198.554
89	rs581080	C	G	9	0.0377	0.0047	0.8206	1.02212e-13	-0.0187	0.0257	0.8545	0.4662	187121	118	0.000101239	0.160456	64.3409
90	rs5880	C	G	16	-0.0622	0.0092	0.05937	3.65511e-12	0.0634	0.0577	0.02564	0.2718	175382	118	2.91096e-05	0.0432371	45.7094
91	rs6016381	C	T	20	-0.0328	0.0036	0.3602	5.06174e-18	0.0549	0.019	0.3431	0.003821	185725	118	0.000206011	0.324108	83.0123
92	rs611945	G	A	1	-0.0229	0.0039	0.2625	1.28399e-08	0.0234	0.0199	0.2873	0.2399	178748	118	7.4683e-05	0.113064	34.478
93	rs646776	T	C	1	0.1272	0.0042	0.7876	4.77529e-187	-0.0428	0.022	0.7847	0.0515	187288	118	0.00163854	2.60327	917.224
94	rs6504872	T	C	17	0.025	0.0035	0.4723	6.98715e-12	-0.0075	0.0181	0.4922	0.6776	185712	118	0.000136943	0.215416	51.0204
95	rs6511720	T	G	19	-0.1851	0.0059	0.09763	1e-200	-0.0189	0.0298	0.1027	0.5259	184764	118	0.000938619	1.47012	984.258
96	rs6511727	G	T	19	-0.0245	0.0036	0.6148	1.166e-10	-0.0124	0.0181	0.5497	0.4957	184415	118	0.000118955	0.185809	46.3156
97	rs6544713	C	T	2	-0.0773	0.004	0.7058	1.685e-81	-0.05	0.022	0.7822	0.02291	187199	118	0.000828495	1.3146	373.456
98	rs6573778	C	T	14	-0.0263	0.0039	0.529	2.95801e-11	0.0346	0.0186	0.6177	0.06241	187079	118	0.000121133	0.191948	45.476
99	rs6603981	T	C	1	0.0351	0.0043	0.8061	7.84513e-15	-0.0442	0.0217	0.7784	0.04182	187329	118	0.000111191	0.176427	66.6312
100	rs6709904	G	A	2	-0.0545	0.0083	0.1135	8.39499e-10	-0.0752	0.0298	0.103	0.01154	94558	118	9.17578e-05	0.0734433	43.1158
101	rs6818397	G	T	4	-0.0254	0.0039	0.5871	9.51043e-11	-0.0374	0.0202	0.7198	0.06438	186903	118	0.000110029	0.174186	42.4168
102	rs688	T	C	19	0.0416	0.0036	0.4472	1.64816e-28	-0.0028	0.0182	0.4661	0.8757	180878	118	0.000365002	0.559335	133.531
103	rs6882076	C	T	5	0.0508	0.0037	0.6662	5.35427e-41	0.0408	0.0193	0.6668	0.03419	187270	118	0.000447689	0.710365	188.505
104	rs7117842	C	T	11	0.0294	0.0036	0.3892	2.47913e-15	-0.0284	0.0187	0.3792	0.1279	187081	118	0.000169497	0.2686	66.6944
105	rs7264396	T	C	20	-0.0313	0.0043	0.219	6.58567e-13	0.0634	0.0228	0.193	0.00549	185703	118	9.76018e-05	0.153518	52.9849
106	rs7412	T	C	19	-0.3736	0.0096	0.06596	1e-200	0.0482	0.04	0.05314	0.2281	92046	118	0.00202741	1.58265	1514.51
107	rs7552841	T	C	1	0.032	0.0041	0.3654	3.58179e-14	0.029	0.0198	0.3099	0.1432	171778	118	0.000164461	0.239287	60.9161
108	rs75687619	T	G	19	0.1592	0.0153	0.02375	3.60911e-22	-0.0444	0.0616	0.02247	0.4714	91543	118	5.48445e-05	0.0424947	108.269
109	rs7616006	G	A	3	-0.0315	0.0036	0.4446	8.40621e-17	0.0102	0.0187	0.3785	0.5845	187246	118	0.000201934	0.320296	76.5625
110	rs7640978	T	C	3	-0.0376	0.0066	0.1055	1.65798e-08	-0.0469	0.0331	0.08196	0.1563	186485	118	3.28478e-05	0.0518807	32.4555
111	rs780093	C	T	2	-0.0515	0.0036	0.5871	2.59119e-42	-0.0178	0.019	0.6472	0.3481	186446	118	0.000532161	0.840753	204.649
112	rs7832643	T	G	8	0.0289	0.0037	0.405	3.12104e-13	-0.0098	0.0185	0.3923	0.5963	178980	118	0.000164282	0.249055	61.0088
113	rs9376090	C	T	6	-0.0254	0.004	0.2718	2.59502e-09	0.0131	0.0192	0.3391	0.4952	187263	118	8.52365e-05	0.135194	40.3225
114	rs9391858	G	A	6	0.0495	0.005	0.1939	7.20444e-22	0.0523	0.032	0.2263	0.102	176743	118	0.00017335	0.259518	98.01
115	rs964184	C	G	11	-0.1214	0.0076	#N/A	2.83792e-55	0.0424	0.0255	0.8541	0.09689	94573	118	#N/A	#N/A	255.159
116	rs9804646	T	C	11	-0.0611	0.0067	0.08971	8.55658e-21	0.0349	0.0273	0.1276	0.2007	182206	118	7.45454e-05	0.11504	83.1635
117	rs9972882	C	A	17	0.0243	0.004	0.7401	4.15796e-08	0.0063	0.0215	0.7696	0.7696	185672	118	7.64668e-05	0.120252	36.9056
118	rs9987289	G	A	8	0.0842	0.0063	0.9248	1.84417e-36	-0.0547	0.0259	0.8572	0.03474	173502	118	0.000143197	0.210436	178.625
													173502	118	#N/A	#N/A	127.202

## Sheet: Triglycerides
	SNP	effect_allele.exposure	other_allele.exposure	chr.exposure	beta.exposure	se.exposure	eaf.exposure	pval.exposure	beta.outcome	se.outcome	eaf.outcome	pval.outcome	samplesize.exposure	nsnps	R2	F	mean F
1	rs10401969	C	T	19	-0.121	0.0065	0.07124	9.70287e-70	0.0069	0.037	0.06384	0.8531	176173	70	0.000260293	0.655	346.533
2	rs10440120	A	C	3	-0.0306	0.0044	0.1675	5.34318e-11	0.012	0.0224	0.2056	0.5941	174886	70	7.71279e-05	0.192631	48.3657
3	rs10468017	T	C	15	0.0379	0.0039	0.2757	7.55962e-21	-0.0152	0.0192	0.3322	0.4293	171951	70	0.000219346	0.538707	94.4385
4	rs10501321	C	T	11	-0.0216	0.0035	0.314	1.41198e-08	0.058	0.0189	0.407	0.002152	177680	70	9.23457e-05	0.234328	38.0865
5	rs1062219	T	C	8	0.0223	0.0034	0.4921	1.68601e-09	0.0014	0.0195	0.3166	0.9438	175601	70	0.000122458	0.307109	43.0182
6	rs10761762	C	T	10	-0.027	0.0033	0.467	1.06096e-17	0.0119	0.0181	0.4721	0.5127	177823	70	0.000187407	0.475974	66.9421
7	rs11057408	T	G	12	-0.0258	0.0035	0.3628	2.0488e-12	0.0414	0.0198	0.2992	0.03628	174454	70	0.000144011	0.35881	54.338
8	rs11613352	T	C	12	-0.028	0.0039	0.1913	9.39723e-14	0.0148	0.0212	0.2329	0.4873	177799	70	8.96995e-05	0.227765	51.545
9	rs11674085	A	G	2	0.0251	0.0044	0.2005	2.86101e-08	-0.0148	0.0222	0.2113	0.505	177746	70	5.86955e-05	0.148991	32.5418
10	rs117877390	T	C	19	-0.1099	0.0141	0.0343	1.53299e-09	0.0187	0.0359	0.07075	0.6019	78971	70	5.09631e-05	0.0574456	60.7515
11	rs11974409	G	A	7	-0.0899	0.0042	0.1939	1.35988e-100	0.0356	0.0236	0.1778	0.1307	177786	70	0.000805601	2.0469	458.164
12	rs12294259	T	C	11	0.219	0.0069	0.05937	1.79061e-200	-0.0371	0.0368	0.06381	0.3136	172242	70	0.000653231	1.60773	1007.37
13	rs1260326	C	T	2	-0.1148	0.0034	0.5871	1e-200	-0.0254	0.019	0.6497	0.181	177765	70	0.00310933	7.91761	1140.06
14	rs12678919	G	A	8	-0.1702	0.0056	0.1214	1.8197e-199	0.0451	0.0322	0.08573	0.161	177750	70	0.0011086	2.81704	923.726
15	rs12708967	C	T	16	0.0289	0.0046	0.1966	1.69699e-10	0.0477	0.0234	0.1809	0.04165	176192	70	7.07684e-05	0.178067	39.4712
16	rs12748152	T	C	1	0.0372	0.0059	0.07124	1.09999e-09	-0.136	0.0342	0.07691	7.067e-05	177762	70	2.95938e-05	0.0751243	39.7541
17	rs1321257	A	G	1	-0.0402	0.0034	0.5937	5.98549e-31	0.0025	0.0183	0.5609	0.8922	177758	70	0.00037941	0.963455	139.796
18	rs13389219	T	C	2	-0.0271	0.0034	0.409	2.59777e-15	0.0143	0.019	0.3479	0.4513	177783	70	0.000172755	0.438657	63.5303
19	rs16948098	A	G	15	0.08	0.0089	0.0409	4.83838e-17	-0.005	0.0685	0.01767	0.9418	163328	70	3.88111e-05	0.0905205	80.7979
20	rs174535	C	T	11	0.047	0.0034	0.3628	1.73301e-41	-0.0654	0.0183	0.4158	0.0003599	177773	70	0.000496987	1.26228	191.09
21	rs17513135	T	C	1	0.022	0.0039	0.2322	1.63301e-08	0.0299	0.0218	0.2202	0.1703	174742	70	6.49321e-05	0.162035	31.8212
22	rs1800775	A	C	16	-0.0396	0.0035	0.4802	1.33199e-26	-0.0019	0.018	0.4997	0.9142	172715	70	0.000370009	0.912908	128.013
23	rs1832007	G	A	10	-0.0327	0.0047	0.1319	1.71791e-12	0.0021	0.026	0.1408	0.937	177504	70	6.24505e-05	0.158307	48.4061
24	rs2068888	A	G	10	-0.0241	0.0034	0.4908	1.6819e-11	-0.0034	0.0181	0.4703	0.8489	177712	70	0.000141313	0.358665	50.2431
25	rs2187126	G	A	11	-0.0543	0.0069	0.05409	2.90269e-15	0.0069	0.0389	0.05683	0.8595	177773	70	3.56478e-05	0.0904987	61.9301
26	rs2247056	C	T	6	0.0378	0.0039	0.7823	3.861e-21	0.0042	0.0297	0.7631	0.8871	174062	70	0.000183828	0.457005	93.9408
27	rs2250802	A	G	10	0.023	0.0037	0.6807	1.21001e-10	0.0289	0.0194	0.681	0.1372	174734	70	9.61301e-05	0.239886	38.6413
28	rs2304684	T	C	2	0.086	0.0127	0.02507	5.0038e-11	-0.0195	0.0588	0.02493	0.74	160389	70	1.39757e-05	0.0320083	45.8553
29	rs2508015	A	G	6	-0.0252	0.0038	0.3285	1.33101e-10	-0.0033	0.0213	0.2815	0.8776	151794	70	0.000127818	0.277076	43.9778
30	rs2665357	C	A	6	0.0212	0.0033	0.5092	8.32703e-10	-0.0205	0.0181	0.5089	0.2558	172850	70	0.000119343	0.294606	41.2709
31	rs287621	C	T	7	-0.0222	0.0037	0.7296	7.67096e-09	0.0257	0.02	0.7135	0.1971	177813	70	7.98841e-05	0.202856	36
32	rs2954022	A	C	8	-0.078	0.0033	0.4697	2.22844e-113	0.0299	0.0181	0.4672	0.09792	177750	70	0.00156576	3.98054	558.678
33	rs2972146	T	G	2	0.0281	0.0034	0.6227	2.97372e-15	0.0066	0.0188	0.6387	0.7238	174704	70	0.000183716	0.458412	68.3054
34	rs3198697	T	C	16	-0.0198	0.0034	0.3826	2.20699e-08	0.0322	0.0183	0.412	0.07892	175934	70	9.10677e-05	0.228813	33.9135
35	rs3760627	C	T	19	0.0189	0.0034	0.4683	5.29298e-09	-0.0061	0.018	0.4953	0.7345	176201	70	8.7333e-05	0.219761	30.9005
36	rs3761445	A	G	22	0.0232	0.0034	0.6148	8.06121e-12	-0.019	0.0185	0.6105	0.3034	175846	70	0.000125411	0.314956	46.5606
37	rs38855	G	A	7	-0.0187	0.0033	0.4736	2.10902e-08	-0.0371	0.0181	0.4551	0.04068	177825	70	9.00368e-05	0.228655	32.1111
38	rs439401	C	T	19	0.0659	0.0038	0.6201	1.42298e-66	-0.0269	0.02	0.7123	0.1775	152584	70	0.000928658	2.0252	300.749
39	rs442177	T	G	4	0.0309	0.0033	0.5528	1.31613e-18	-0.0069	0.0181	0.5232	0.7049	177798	70	0.000243816	0.619189	87.6777
40	rs4587594	A	G	1	-0.0694	0.0035	0.31	3.50268e-82	-0.026	0.0205	0.2636	0.2049	177772	70	0.000946151	2.40416	393.172
41	rs4719841	G	A	7	0.0232	0.0034	0.3826	8.86339e-11	0.0032	0.0187	0.3771	0.8631	177775	70	0.000123734	0.314154	46.5606
42	rs4803750	G	A	19	0.0423	0.007	0.05541	9.52094e-09	-0.0094	0.0373	0.06242	0.8008	168707	70	2.26576e-05	0.0545852	36.5161
43	rs4804311	G	A	19	-0.0392	0.006	0.1095	1.48501e-09	0.0176	0.035	0.07229	0.6139	172964	70	4.81274e-05	0.118875	42.6844
44	rs4810479	T	C	20	-0.0474	0.0038	0.7124	2.06681e-34	-0.008	0.0208	0.7468	0.7002	176192	70	0.000361865	0.910786	155.593
45	rs4871624	G	T	8	0.0254	0.0037	0.2652	1.07004e-11	-0.0418	0.0205	0.2671	0.0417	177500	70	0.000103476	0.262307	47.1264
46	rs4921914	T	C	8	-0.0353	0.004	0.752	4.86743e-17	-0.0223	0.0208	0.7497	0.2841	174670	70	0.000166307	0.414884	77.8806
47	rs5110	A	C	11	0.156	0.0124	0.06464	2.13698e-34	-0.0488	0.0428	0.0475	0.2539	81720	70	0.0002342	0.273239	158.273
48	rs588136	T	C	15	-0.0495	0.0041	0.7942	3.36512e-30	0.0231	0.0214	0.7663	0.2816	176173	70	0.000270463	0.680601	145.761
49	rs6029143	T	C	20	-0.0388	0.0071	0.05805	4.93299e-08	-0.0597	0.0497	0.03391	0.2296	176257	70	1.85294e-05	0.0466382	29.8639
50	rs6066141	C	T	20	-0.0297	0.0053	0.2414	2.339e-08	-0.0525	0.022	0.2147	0.01723	89485	70	0.000128526	0.164193	31.4023
51	rs634869	C	T	6	-0.0272	0.0033	0.562	1.77582e-14	0.0128	0.0181	0.5155	0.4792	177755	70	0.000188161	0.477706	67.9376
52	rs645040	T	G	3	0.0293	0.004	0.7691	1.83021e-12	0.029	0.0254	0.8513	0.2525	177779	70	0.000107194	0.272162	53.6556
53	rs676210	A	G	2	-0.0733	0.0039	0.2309	3.28398e-71	-0.0019	0.0205	0.2664	0.9273	177782	70	0.000705712	1.79288	353.247
54	rs6831256	G	A	4	0.0258	0.0035	0.409	1.60214e-12	0.0132	0.019	0.3515	0.4865	177495	70	0.000147999	0.375177	54.338
55	rs6882076	C	T	5	0.0286	0.0035	0.6662	1.51286e-15	0.0408	0.0193	0.6668	0.03419	177778	70	0.000167047	0.424149	66.7722
56	rs6995541	G	A	8	0.0265	0.0037	0.3219	1.34307e-12	0.0184	0.0207	0.256	0.374	177486	70	0.000126174	0.319828	51.2966
57	rs7005265	A	T	8	-0.0336	0.0053	#N/A	1.258e-10	-0.0048	0.0189	0.632	0.8001	91013	70	#N/A	#N/A	40.1908
58	rs7016529	C	T	8	0.1911	0.014	0.01319	3.57026e-35	-0.0684	0.1705	0.002876	0.6885	154015	70	3.14928e-05	0.069261	186.322
59	rs719726	T	C	6	0.0199	0.0035	0.529	2.48599e-08	-0.0027	0.0183	0.568	0.8809	168319	70	9.5707e-05	0.230058	32.3273
60	rs7248104	A	G	19	-0.0222	0.0034	0.4169	5.04499e-10	0.0012	0.0182	0.4355	0.9494	176083	70	0.000117716	0.296027	42.6332
61	rs7254892	A	G	19	0.1235	0.0106	0.03166	1.39798e-24	0.0898	0.0618	0.02182	0.1457	143241	70	5.81064e-05	0.118851	135.744
62	rs72555385	G	A	7	0.0749	0.0124	0.06201	3.755e-09	0.1556	0.0612	0.02293	0.01096	86729	70	4.8938e-05	0.0605868	36.4855
63	rs731839	A	G	19	-0.0224	0.0036	0.6583	2.651e-09	0.0333	0.019	0.6569	0.08005	176161	70	9.88735e-05	0.248748	38.716
64	rs7350481	C	T	11	-0.2254	0.0066	0.90237	1e-200	0.0282	0.0341	0.9237	0.4069	177677	70	0.00115661	2.93798	1166.33
65	rs749671	A	G	16	-0.0211	0.0034	0.3945	6.10604e-10	-0.0256	0.0185	0.3843	0.1668	176205	70	0.000104419	0.262767	38.513
66	rs7943309	A	G	11	-0.0605	0.0087	0.03958	1.15505e-11	-0.0078	0.0376	0.06225	0.8353	172721	70	2.1286e-05	0.0525015	48.3584
67	rs8077889	C	A	17	0.0252	0.0042	0.2441	9.87893e-09	0.0226	0.0221	0.2108	0.3061	176194	70	7.54004e-05	0.189725	36
68	rs9686661	T	C	5	0.0379	0.0044	0.1768	2.54097e-16	0.0095	0.0265	0.1353	0.7207	177050	70	0.000121982	0.308441	74.1947
69	rs9804646	T	C	11	-0.0524	0.0064	0.08971	2.81514e-17	0.0349	0.0273	0.1276	0.2007	172714	70	6.33907e-05	0.156352	67.0352
70	rs998584	A	C	6	0.0293	0.0037	0.5145	3.42373e-15	-0.0069	0.0182	0.4831	0.7063	174573	70	0.000179457	0.447445	62.7093
													174573	70	#N/A	#N/A	150.242

## Sheet: Monounsaturated fatty acids
	SNP	effect_allele.exposure	other_allele.exposure	chr.exposure	beta.exposure	se.exposure	eaf.exposure	pval.exposure	beta.outcome	se.outcome	eaf.outcome	pval.outcome	samplesize.exposure	nsnps	R2	F	mean F
1	rs1002687	A	G	1	0.0911088	0.00427005	0.644748	6.39735e-105	0.0274	0.02	0.7146	0.1707	115078	83	0.00181225	2.51538	455.255
2	rs10455872	G	A	6	-0.148849	0.00757255	0.078988	9.20026e-89	-0.0507	0.0431	0.04566	0.2401	115078	83	0.000488508	0.677144	386.374
3	rs10761716	G	C	10	-0.0304317	0.00412057	0.441477	5.40008e-14	0.0077	0.0182	0.47	0.6709	115078	83	0.000233735	0.323909	54.5429
4	rs112259268	A	C	17	0.0675372	0.0122979	0.028614	6.59994e-09	-0.0792	0.0519	0.03142	0.1268	115078	83	1.45691e-05	0.0201853	30.1595
5	rs1128249	T	G	2	-0.0352985	0.00418602	0.392034	6.29941e-18	0.0147	0.019	0.348	0.4395	115078	83	0.000294544	0.408202	71.1066
6	rs116843064	A	G	19	-0.163051	0.0146631	0.019861	3.80014e-29	0.127	0.0554	0.0275	0.02186	115078	83	4.18333e-05	0.0579612	123.65
7	rs11940694	G	A	4	0.0254105	0.00421089	0.605098	6.69993e-10	-0.0123	0.0189	0.6461	0.5165	115078	83	0.000151228	0.209553	36.4149
8	rs12270961	A	G	11	0.0285508	0.00515332	0.196205	4.20001e-08	-0.0178	0.0217	0.2249	0.4116	115078	83	8.41309e-05	0.116571	30.6946
9	rs1260326	C	T	2	-0.110558	0.00417585	0.60401	1.69824e-158	-0.0254	0.019	0.6497	0.181	115078	83	0.00291378	4.04875	700.956
10	rs12916	C	T	5	0.0233275	0.00417387	0.400369	1.89998e-08	-0.0119	0.0181	0.4535	0.5106	115078	83	0.000130329	0.18059	31.2362
11	rs13108218	G	A	4	-0.0376591	0.00423183	0.615417	6.09958e-20	-0.0093	0.0194	0.6776	0.6305	115078	83	0.000325747	0.45146	79.1924
12	rs13396400	G	A	2	0.0242134	0.00419682	0.446062	1.5e-09	-0.0126	0.0183	0.4671	0.4902	115078	83	0.000142944	0.198072	33.2867
13	rs1394092	T	C	3	0.0311431	0.0045985	0.7267	1.80011e-12	0.006	0.0214	0.7687	0.7783	115078	83	0.000158316	0.219376	45.866
14	rs139974673	C	T	15	0.121036	0.0128925	0.025918	1.69981e-21	-0.1639	0.1249	0.005292	0.1893	115078	83	3.86714e-05	0.0535801	88.1363
15	rs141469619	G	A	11	0.242069	0.0215967	0.01014	5.40008e-32	0.067	0.1515	0.004045	0.6581	115078	83	2.19156e-05	0.030364	125.633
16	rs142158911	A	G	19	-0.0466879	0.00640732	0.116705	2.29985e-13	-0.0063	0.0298	0.1029	0.8331	115078	83	9.51237e-05	0.131804	53.0953
17	rs142385484	T	C	19	-0.0359468	0.00583706	0.14742	1.6e-10	0.0059	0.0247	0.1628	0.8109	115078	83	8.28441e-05	0.114787	37.9256
18	rs1471251	T	A	4	0.0301172	0.00419507	0.397125	1.69981e-13	-0.0013	0.0185	0.3967	0.944	115078	83	0.000214458	0.297189	51.5408
19	rs1495741	A	G	8	-0.0433437	0.0049208	0.779155	7.50067e-20	-0.0222	0.0208	0.7496	0.2862	115078	83	0.000232022	0.321534	77.5855
20	rs149615216	T	C	18	0.168772	0.0198467	0.010799	2.19989e-18	0.2124	0.1294	0.004841	0.1008	115078	83	1.34255e-05	0.0186009	72.3143
21	rs1540037	G	A	18	0.034088	0.0050406	0.778339	5.50047e-11	-0.0198	0.0213	0.7626	0.3525	115078	83	0.000137131	0.190016	45.7339
22	rs174564	G	A	11	0.0643792	0.00428375	0.347013	3.29989e-52	-0.0655	0.0183	0.4148	0.0003549	115078	83	0.000889469	1.23343	225.862
23	rs1782629	A	C	6	0.0226744	0.00412479	0.436786	1.5e-08	-0.0179	0.0182	0.4522	0.3249	115078	83	0.000129196	0.17902	30.2182
24	rs182611493	G	A	19	-0.140865	0.0196911	0.012519	9.20026e-14	0.0148	0.042	0.05095	0.7242	115078	83	1.09952e-05	0.0152337	51.176
25	rs186696265	T	C	6	-0.320504	0.0172318	0.014358	1.59993e-80	-0.0502	0.0717	0.01657	0.4841	115078	83	8.50857e-05	0.117894	345.944
26	rs187291566	A	G	2	-0.0920124	0.0141524	0.021951	6.29999e-10	-0.1268	0.0839	0.01179	0.1307	115078	83	1.57719e-05	0.0218519	42.27
27	rs187929675	T	C	11	-0.12489	0.0182343	0.013094	1.10002e-11	0.0292	0.0859	0.01179	0.7334	115078	83	1.05357e-05	0.014597	46.9113
28	rs1883711	C	G	20	0.0788185	0.0120191	0.031191	6.09958e-12	-0.062	0.0376	0.06319	0.0994	115078	83	2.25849e-05	0.0312914	43.0044
29	rs1890896	C	T	10	-0.0215615	0.0040997	0.527475	3.69999e-08	-0.0021	0.0184	0.4064	0.9111	115078	83	0.000119817	0.166023	27.6601
30	rs2000999	A	G	16	0.0301721	0.00522261	0.188593	4.49997e-09	-0.0015	0.0229	0.1936	0.9474	115078	83	8.87642e-05	0.122991	33.3761
31	rs2035816	G	A	4	-0.0409444	0.00737341	0.084303	1.29999e-08	-0.05	0.0527	0.03033	0.3426	115078	83	4.13699e-05	0.0573192	30.8356
32	rs2081687	C	T	8	-0.0259117	0.00432813	0.663114	1.09999e-09	-0.028	0.0186	0.6149	0.1323	115078	83	0.000139155	0.192822	35.8419
33	rs2409836	G	T	8	-0.0372792	0.00411272	0.547158	1.80011e-19	0.0301	0.0194	0.6733	0.121	115078	83	0.000353812	0.490369	82.1627
34	rs2478236	A	G	10	-0.0253693	0.00417358	0.403809	2.99985e-11	0.0172	0.0184	0.4083	0.3495	115078	83	0.000154596	0.214221	36.9487
35	rs261290	C	T	15	-0.0737819	0.00431032	0.654653	8.99912e-67	0.0088	0.0186	0.6183	0.6355	115078	83	0.00115129	1.59692	293.009
36	rs261342	C	G	15	-0.0801146	0.00495609	0.779971	3.80014e-59	0.0113	0.0218	0.7764	0.603	115078	83	0.000779365	1.08063	261.303
37	rs268	G	A	8	0.145551	0.0154442	0.017783	8.19974e-22	0.0361	0.0605	0.02266	0.5509	115078	83	2.69619e-05	0.0373558	88.8177
38	rs2740488	C	A	9	-0.0284838	0.00464263	0.265321	2.30001e-09	0.0093	0.0227	0.197	0.6837	115078	83	0.000127519	0.176696	37.6416
39	rs28550053	G	A	8	-0.034003	0.0054178	0.174156	7.49998e-10	0.0184	0.0215	0.2334	0.3914	115078	83	9.84606e-05	0.136428	39.3902
40	rs28601761	G	C	8	-0.0892696	0.00418798	0.420119	3.3037e-104	0.0112	0.0184	0.4128	0.5436	115078	83	0.00192374	2.67042	454.358
41	rs2943635	T	C	2	0.0260799	0.00437945	0.679819	6.29999e-09	0.0167	0.019	0.6579	0.3808	115078	83	0.000134153	0.185889	35.4628
42	rs3198697	T	C	16	-0.0272666	0.00416317	0.406708	2.80027e-12	0.0322	0.0183	0.412	0.07892	115078	83	0.000179888	0.249274	42.8957
43	rs328	G	C	8	-0.142903	0.00678339	0.100283	1.09901e-101	0.0521	0.0317	0.08867	0.1001	115078	83	0.000695921	0.964849	443.802
44	rs3289	C	T	8	0.104131	0.0125554	0.02745	2.49977e-16	-0.0137	0.0664	0.01897	0.8363	115078	83	3.19147e-05	0.0442183	68.7858
45	rs3812316	G	C	7	-0.113499	0.00608971	0.129249	1.29987e-76	0.0332	0.027	0.1278	0.2193	115078	83	0.000679438	0.941981	347.369
46	rs3936511	G	A	5	0.042335	0.00518455	0.192417	8.4004e-16	0.0082	0.0265	0.1358	0.756	115078	83	0.000180072	0.249529	66.6771
47	rs40270	C	A	5	0.0303053	0.00486635	0.771664	5.10035e-11	-0.0274	0.0198	0.7067	0.1659	115078	83	0.00011876	0.164558	38.782
48	rs41265930	C	T	6	0.0601782	0.00794906	0.070935	5.19996e-15	-0.0612	0.0544	0.02897	0.2603	115078	83	6.56434e-05	0.090953	57.3122
49	rs41267809	G	A	6	0.084832	0.0140762	0.021422	5.1e-09	-0.0591	0.0681	0.01836	0.3854	115078	83	1.32325e-05	0.0183335	36.3202
50	rs429358	C	T	19	0.0595191	0.0056619	0.154814	1.80011e-26	-0.0429	0.0238	0.1835	0.07124	115078	83	0.000251298	0.348253	110.507
51	rs4564803	T	G	2	-0.0716703	0.00485884	0.228167	5.10035e-50	-0.0044	0.0202	0.2779	0.8293	115078	83	0.000665928	0.923238	217.577
52	rs4704834	G	A	5	0.0442556	0.00426487	0.644056	2.19989e-26	0.0296	0.0193	0.6717	0.1259	115078	83	0.00042901	0.594636	107.677
53	rs4846914	A	G	1	-0.0302541	0.00418278	0.60541	1.59993e-13	0.0032	0.0182	0.5464	0.8622	115078	83	0.000217206	0.300998	52.3165
54	rs5112	G	C	19	0.0794026	0.00439712	0.533736	1.80011e-75	0.0236	0.0188	0.5834	0.2089	115078	83	0.00141036	1.95677	326.086
55	rs526748	T	G	10	0.0250526	0.00410916	0.554381	4.30002e-10	0.0401	0.0182	0.5068	0.02728	115078	83	0.000159591	0.221144	37.1706
56	rs534417	G	A	1	0.038351	0.00616073	0.875005	2.19999e-10	-0.0104	0.0285	0.8863	0.7143	115078	83	7.36597e-05	0.102061	38.7515
57	rs56322906	A	G	19	-0.0682659	0.0111145	0.035157	3.40001e-09	0.0059	0.037	0.06363	0.8736	115078	83	2.224e-05	0.0308135	37.7249
58	rs576262	G	C	11	-0.109159	0.0145194	0.979348	2.80027e-14	0.1585	0.0728	0.9841	0.02957	115078	83	1.98682e-05	0.0275273	56.5226
59	rs58542926	T	C	19	-0.117636	0.00779724	0.074383	9.8992e-53	-0.0009	0.0368	0.06454	0.9814	115078	83	0.000272359	0.377448	227.614
60	rs602633	G	T	1	0.0276023	0.0049476	0.78295	5.30005e-09	-0.0389	0.0219	0.782	0.07547	115078	83	9.19248e-05	0.127371	31.1244
61	rs61904859	T	C	11	0.0848039	0.0115048	0.033726	1.20005e-14	0.0058	0.0365	0.06784	0.873	115078	83	3.07735e-05	0.042637	54.3342
62	rs62222988	C	T	21	0.0230603	0.00423778	0.373895	7.10003e-09	-0.0155	0.0181	0.5194	0.3919	115078	83	0.000120472	0.166931	29.611
63	rs632057	G	T	6	-0.0316017	0.004226	0.627775	3.10027e-13	0.0142	0.0183	0.5703	0.438	115078	83	0.000227096	0.314706	55.9193
64	rs648253	A	G	6	0.0290483	0.00410404	0.49954	1.20005e-12	0.027	0.0183	0.4287	0.1405	115078	83	0.000217669	0.301639	50.0978
65	rs6606725	A	C	12	0.025054	0.00411568	0.439722	1.29999e-10	0.0045	0.0184	0.4093	0.8052	115078	83	0.000158668	0.219865	37.0571
66	rs668948	A	G	2	0.0429273	0.00531238	0.820205	3.50026e-17	-0.0028	0.0233	0.8159	0.9033	115078	83	0.00016735	0.231898	65.2963
67	rs67981690	G	A	12	0.0341029	0.00612933	0.129103	8.10009e-09	-0.0512	0.0231	0.1913	0.02651	115078	83	6.04919e-05	0.0838148	30.9568
68	rs6938550	A	G	6	-0.0410048	0.00729277	0.914145	2e-08	-0.0094	0.0273	0.8737	0.7295	115078	83	4.31224e-05	0.0597473	31.6144
69	rs7005265	A	T	8	-0.0323239	0.0044455	0.684783	1.80011e-13	-0.0048	0.0189	0.632	0.8001	115078	83	0.000198338	0.274846	52.8696
70	rs7140110	C	T	13	0.0301226	0.00446696	0.299403	5.70033e-12	0.006	0.0202	0.28	0.7671	115078	83	0.000165776	0.229716	45.4738
71	rs71480307	A	G	11	0.0519901	0.00818849	0.069186	8.9002e-11	-0.0335	0.0247	0.1625	0.1757	115078	83	4.51183e-05	0.0625128	40.3119
72	rs739320	C	T	19	-0.0284524	0.00428134	0.606665	2.69998e-10	-0.0344	0.0194	0.6735	0.07591	115078	83	0.000183159	0.253807	44.165
73	rs74434374	A	C	6	0.0590692	0.00988058	0.044802	1.29999e-10	-0.1154	0.0499	0.03403	0.02067	115078	83	2.65819e-05	0.0368294	35.7402
74	rs7679	C	T	20	0.0367426	0.00526144	0.186419	1.69981e-13	-0.0009	0.0254	0.1483	0.9728	115078	83	0.000128546	0.17812	48.7675
75	rs76895963	G	T	12	-0.0884025	0.0159059	0.020559	3.2e-08	-0.0292	0.0541	0.03102	0.5899	115078	83	1.08101e-05	0.0149773	30.8896
76	rs79429216	A	G	19	0.116746	0.018217	0.012713	1.7e-10	0.2207	0.1409	0.004049	0.1172	115078	83	8.959e-06	0.0124125	41.0705
77	rs7979473	G	A	12	-0.0239933	0.00423389	0.612971	2.90001e-08	0.012	0.0184	0.5819	0.5141	115078	83	0.00013241	0.183475	32.1145
78	rs799158	C	T	7	-0.0794323	0.0100683	0.956835	3.29989e-15	-0.1362	0.0597	0.9759	0.02254	115078	83	4.46775e-05	0.061902	62.2418
79	rs907866	A	G	2	-0.0260168	0.00412689	0.443236	6.89922e-11	0.0126	0.0182	0.5517	0.4893	115078	83	0.000170453	0.236198	39.7431
80	rs9271573	C	A	6	0.0435035	0.00415738	0.593631	6.00067e-25	-0.0079	0.0215	0.5845	0.7122	115078	83	0.000459075	0.636327	109.499
81	rs964184	C	G	11	-0.204793	0.00602395	0.867229	1e-200	0.0424	0.0255	0.8541	0.09689	115078	83	0.00231282	3.21177	1155.76
82	rs9804646	T	C	11	-0.0593389	0.00740551	0.083823	7.29962e-16	0.0349	0.0273	0.1276	0.2007	115078	83	8.56938e-05	0.118736	64.205
83	rs998584	A	C	6	0.0221761	0.00409033	0.482313	2e-08	-0.0069	0.0182	0.4831	0.7063	115078	83	0.000127552	0.176742	29.3937
													115078	83	0.0246341	34.9918	113.314

## Sheet: Saturated fatty acids
	SNP	effect_allele.exposure	other_allele.exposure	chr.exposure	beta.exposure	se.exposure	eaf.exposure	pval.exposure	beta.outcome	se.outcome	eaf.outcome	pval.outcome	samplesize.exposure	nsnps	R2	F	mean F
1	rs1002687	A	G	1	0.0822227	0.00427545	0.644748	1.39991e-84	0.0274	0.02	0.7146	0.1707	115078	69	0.00147226	2.45755	369.845
2	rs102275	C	T	11	-0.032731	0.00427946	0.349755	7.8001e-15	-0.0647	0.0183	0.4161	0.0004128	115078	69	0.000231217	0.385477	58.4979
3	rs10455872	G	A	6	-0.135858	0.00758241	0.078988	5.30029e-73	-0.0507	0.0431	0.04566	0.2401	115078	69	0.000405901	0.676823	321.038
4	rs10504255	A	G	8	-0.028235	0.00434191	0.662987	1.2e-10	-0.0286	0.0187	0.6224	0.1254	115078	69	0.000164211	0.27375	42.2877
5	rs1052248	A	T	6	0.0303426	0.00467878	0.257967	2.30001e-09	0.0088	0.0217	0.2538	0.6842	115078	69	0.000139915	0.233241	42.0572
6	rs10810374	C	A	9	0.0257936	0.00476717	0.24862	3.89996e-08	-0.0112	0.0204	0.2708	0.5818	115078	69	9.50465e-05	0.158437	29.2754
7	rs10884966	A	G	10	-0.0241254	0.00430359	0.345686	1.89998e-08	-0.0226	0.0188	0.3619	0.2307	115078	69	0.000123536	0.205933	31.4259
8	rs11076175	G	A	16	-0.0395606	0.00535883	0.178885	2.29985e-13	0.0285	0.024	0.1719	0.2335	115078	69	0.000139124	0.231921	54.4987
9	rs1128249	T	G	2	-0.029496	0.00419136	0.392034	6.4998e-13	0.0147	0.019	0.348	0.4395	115078	69	0.000205143	0.341999	49.5241
10	rs11591147	T	G	1	-0.0885619	0.0155929	0.017465	1.09999e-09	0.0332	0.0486	0.03638	0.4945	115078	69	9.62043e-06	0.0160353	32.2582
11	rs11620783	T	C	14	0.0218835	0.00415462	0.431555	3.59998e-08	-0.0322	0.0189	0.3581	0.08853	115078	69	0.000118286	0.19718	27.7441
12	rs116843064	A	G	19	-0.0918551	0.0146773	0.019861	7.69999e-10	0.127	0.0554	0.0275	0.02186	115078	69	1.32508e-05	0.0220864	39.1664
13	rs117488242	G	A	10	-0.0401499	0.00634095	0.131681	1.5e-10	0.0016	0.026	0.1408	0.9513	115078	69	7.9671e-05	0.132805	40.0922
14	rs11789603	T	C	9	0.0425819	0.00658623	0.108831	2.19989e-11	-0.0879	0.0343	0.07509	0.01035	115078	69	7.04574e-05	0.117445	41.8
15	rs12151108	A	G	19	-0.0588191	0.00630154	0.119663	5.40008e-21	-0.007	0.0299	0.1025	0.8135	115078	69	0.000159511	0.265912	87.1251
16	rs12263369	T	C	10	0.0252274	0.0041658	0.591563	8.4004e-11	-0.0143	0.0183	0.5836	0.4352	115078	69	0.000153997	0.256719	36.6731
17	rs12458441	C	A	18	0.0581149	0.010249	0.042485	8.9e-09	-0.0132	0.0318	0.08963	0.6784	115078	69	2.27316e-05	0.0378896	32.1523
18	rs12544984	G	A	8	0.0521213	0.00876259	0.059604	4.79999e-09	0.0355	0.048	0.03775	0.4591	115078	69	3.44659e-05	0.0574491	35.3806
19	rs1260326	C	T	2	-0.105845	0.00418118	0.60401	8.4918e-143	-0.0254	0.019	0.6497	0.181	115078	69	0.00266385	4.45191	640.83
20	rs12740374	T	G	1	-0.0320708	0.00492429	0.221071	4.10015e-11	0.043	0.022	0.2153	0.05036	115078	69	0.00012694	0.211609	42.4163
21	rs13108218	G	A	4	-0.0274688	0.0042362	0.615417	2.09991e-11	-0.0093	0.0194	0.6776	0.6305	115078	69	0.000172951	0.288322	42.0462
22	rs139315015	G	A	8	-0.082064	0.00665807	0.105288	3.69999e-36	0.053	0.0316	0.08951	0.0937	115078	69	0.000248719	0.414663	151.918
23	rs139974673	C	T	15	0.0937267	0.0128987	0.025918	1.39991e-13	-0.1639	0.1249	0.005292	0.1893	115078	69	2.3167e-05	0.0386152	52.8001
24	rs141469619	G	A	11	0.16013	0.0216223	0.01014	2.29985e-15	0.067	0.1515	0.004045	0.6581	115078	69	9.56734e-06	0.0159468	54.8456
25	rs1495741	A	G	8	-0.0374393	0.00492802	0.779155	1.9002e-14	-0.0222	0.0208	0.7496	0.2862	115078	69	0.000172607	0.287749	57.7179
26	rs182611493	G	A	19	-0.130121	0.0197101	0.012519	3.19963e-12	0.0148	0.042	0.05095	0.7242	115078	69	9.36382e-06	0.0156076	43.583
27	rs186696265	T	C	6	-0.295107	0.0172542	0.014358	5.60015e-68	-0.0502	0.0717	0.01657	0.4841	115078	69	7.19482e-05	0.119931	292.529
28	rs187291566	A	G	2	-0.0852476	0.0141705	0.021951	6.69993e-09	-0.1268	0.0839	0.01179	0.1307	115078	69	1.35035e-05	0.0225077	36.1904
29	rs1883711	C	G	20	0.0800695	0.0120272	0.031191	4.90004e-12	-0.062	0.0376	0.06319	0.0994	115078	69	2.32761e-05	0.0387971	44.3206
30	rs1890896	C	T	10	-0.0217743	0.00410364	0.527475	4.39997e-08	-0.0021	0.0184	0.4064	0.9111	115078	69	0.000121959	0.203304	28.1546
31	rs2000999	A	G	16	0.0287218	0.00522617	0.188593	2.39999e-08	-0.0015	0.0229	0.1936	0.9474	115078	69	8.03264e-05	0.133897	30.2034
32	rs2126259	C	T	8	0.0581705	0.00679587	0.899169	1.80011e-17	-0.0526	0.025	0.8442	0.03534	115078	69	0.000115449	0.19245	73.2682
33	rs2156552	T	A	18	0.0514191	0.00533633	0.821829	4.40048e-21	-0.0351	0.0238	0.8249	0.1397	115078	69	0.000236276	0.393914	92.8461
34	rs2245793	C	T	9	0.0342968	0.00686842	0.901799	4.30002e-08	-0.0128	0.0315	0.9099	0.6854	115078	69	3.83757e-05	0.0639665	24.9341
35	rs261290	C	T	15	-0.101359	0.00431238	0.654653	5.10505e-123	0.0088	0.0186	0.6183	0.6355	115078	69	0.00217068	3.62592	552.447
36	rs261342	C	G	15	-0.104785	0.00495846	0.779971	3.69999e-99	0.0113	0.0218	0.7764	0.603	115078	69	0.00133199	2.2231	446.585
37	rs2740488	C	A	9	-0.0369738	0.0046467	0.265321	7.59976e-15	0.0093	0.0227	0.197	0.6837	115078	69	0.000214489	0.357584	63.3139
38	rs28383314	C	T	6	0.0391406	0.00421979	0.622939	6.4003e-20	-0.008	0.0239	0.6899	0.7375	115078	69	0.000351211	0.585598	86.0346
39	rs28601761	G	C	8	-0.090598	0.00419413	0.420119	4.29536e-105	0.0112	0.0184	0.4128	0.5436	115078	69	0.00197562	3.29944	466.609
40	rs3812316	G	C	7	-0.0832736	0.00609467	0.129249	5.00035e-42	0.0332	0.027	0.1278	0.2193	115078	69	0.000365152	0.608851	186.687
41	rs3846661	G	A	5	0.026981	0.00418184	0.39785	2.30001e-10	-0.0135	0.0182	0.4548	0.4568	115078	69	0.000173318	0.288933	41.6276
42	rs3936511	G	A	5	0.0331876	0.00518901	0.192417	1.6e-10	0.0082	0.0265	0.1358	0.756	115078	69	0.000110472	0.184153	40.9056
43	rs40270	C	A	5	0.0276534	0.00487053	0.771664	4.70002e-09	-0.0274	0.0198	0.7067	0.1659	115078	69	9.87154e-05	0.164553	32.2363
44	rs41265930	C	T	6	0.0496257	0.0079594	0.070935	6.70039e-11	-0.0612	0.0544	0.02897	0.2603	115078	69	4.45243e-05	0.0742156	38.8734
45	rs41269133	C	T	6	0.0395924	0.00747398	0.083263	3.69999e-08	-0.0243	0.0257	0.1481	0.3435	115078	69	3.72267e-05	0.0620511	28.0621
46	rs41290120	A	G	19	-0.0622024	0.00950744	0.049081	8.49963e-11	0.0153	0.0537	0.02856	0.775	115078	69	3.47202e-05	0.057873	42.8043
47	rs4149307	T	C	9	0.0311867	0.00562737	0.155378	2.5e-08	-0.0171	0.0288	0.1109	0.5531	115078	69	7.00515e-05	0.116769	30.7134
48	rs429358	C	T	19	0.0572627	0.00566736	0.154814	1.80011e-24	-0.0429	0.0238	0.1835	0.07124	115078	69	0.000232157	0.387046	102.09
49	rs4704834	G	A	5	0.0382379	0.00426854	0.644056	4.90004e-20	0.0296	0.0193	0.6717	0.1259	115078	69	0.000319722	0.533077	80.2471
50	rs5112	G	C	19	0.0602076	0.00440136	0.533736	4.19952e-44	0.0236	0.0188	0.5834	0.2089	115078	69	0.000809329	1.35007	187.124
51	rs56322906	A	G	19	-0.0869586	0.0111252	0.035157	1.39991e-14	0.0059	0.037	0.06363	0.8736	115078	69	3.60177e-05	0.0600358	61.0955
52	rs576262	G	C	11	-0.0996481	0.0145366	0.979348	5.70033e-12	0.1585	0.0728	0.9841	0.02957	115078	69	1.65177e-05	0.0275318	46.9907
53	rs58542926	T	C	19	-0.116939	0.00780476	0.074383	3.69999e-52	-0.0009	0.0368	0.06454	0.9814	115078	69	0.000268622	0.447856	224.491
54	rs648253	A	G	6	0.0285693	0.00410939	0.49954	1.80011e-12	0.027	0.0183	0.4287	0.1405	115078	69	0.000210001	0.3501	48.3331
55	rs6602911	T	C	13	0.0259862	0.00426141	0.360079	1.89998e-09	0.0102	0.019	0.3621	0.5924	115078	69	0.000148916	0.248247	37.186
56	rs6847980	T	G	4	0.0262768	0.00422146	0.376336	2.80001e-10	-0.017	0.0196	0.3065	0.3862	115078	69	0.000158046	0.26347	38.7454
57	rs693	A	G	2	0.0484154	0.00409306	0.520883	2.70023e-35	-0.0486	0.0183	0.4209	0.007981	115078	69	0.000606862	1.01212	139.917
58	rs7118569	G	C	11	-0.044704	0.00714359	0.090219	8.50002e-10	-0.0467	0.0329	0.08292	0.1558	115078	69	5.5864e-05	0.0931184	39.1615
59	rs739320	C	T	19	-0.0306084	0.00428547	0.606665	2.70023e-12	-0.0344	0.0194	0.6735	0.07591	115078	69	0.00021156	0.352699	51.0134
60	rs7551124	T	C	1	0.037708	0.00617819	0.875389	6.1e-10	-0.0104	0.0285	0.8863	0.7143	115078	69	7.06219e-05	0.11772	37.2516
61	rs77753174	G	A	8	0.0318969	0.0054828	0.171235	4e-09	-0.0156	0.0293	0.108	0.5946	115078	69	8.34745e-05	0.139145	33.8448
62	rs77960347	G	A	18	0.200754	0.017878	0.013239	1.10002e-30	0.2304	0.1048	0.007179	0.02797	115078	69	2.86283e-05	0.0477185	126.093
63	rs79429216	A	G	19	0.102613	0.0182346	0.012713	1.29999e-08	0.2207	0.1409	0.004049	0.1172	115078	69	6.90783e-06	0.0115139	31.6674
64	rs7979473	G	A	12	-0.0290957	0.00423757	0.612971	1.20005e-11	0.012	0.0184	0.5819	0.5141	115078	69	0.000194377	0.324047	47.1437
65	rs799158	C	T	7	-0.0563006	0.0100765	0.956835	2.5e-08	-0.1362	0.0597	0.9759	0.02254	115078	69	2.24085e-05	0.037351	31.2181
66	rs907866	A	G	2	-0.0265941	0.00413216	0.443236	4.70002e-11	0.0126	0.0182	0.5517	0.4893	115078	69	0.000177648	0.296153	41.4206
67	rs918106	T	C	12	0.0267869	0.00409256	0.523252	5.10035e-12	0.0246	0.0181	0.4739	0.175	115078	69	0.000185734	0.309636	42.8405
68	rs964184	C	G	11	-0.144632	0.0060311	0.867229	1.30017e-130	0.0424	0.0255	0.8541	0.09689	115078	69	0.00115083	1.92039	575.09
69	rs9804646	T	C	11	-0.048378	0.0074143	0.083823	5.19996e-11	0.0349	0.0273	0.1276	0.2007	115078	69	5.68245e-05	0.0947195	42.5751
													115078	69	0.0197958	33.6617	104.375

## Sheet: Ratio of monounsaturated fatty 
	SNP	effect_allele.exposure	other_allele.exposure	chr.exposure	beta.exposure	se.exposure	eaf.exposure	pval.exposure	beta.outcome	se.outcome	eaf.outcome	pval.outcome	samplesize.exposure	nsnps	R2	F	mean F
1	rs10455872	G	A	6	-0.129819	0.00733603	0.078988	7.89951e-72	-0.0507	0.0431	0.04566	0.2401	115078	86	0.00039593	0.52961	313.151
2	rs1070227	A	G	3	0.0299319	0.00451705	0.739093	1.20005e-12	0.0201	0.0249	0.8441	0.4192	115078	86	0.000147157	0.196793	43.9095
3	rs10750766	A	C	11	0.0287701	0.00435404	0.709808	3.59998e-11	0.0447	0.0206	0.738	0.03026	115078	86	0.000156301	0.209024	43.6614
4	rs11122450	G	T	1	-0.0483639	0.00406064	0.61149	1.39991e-34	-0.0026	0.0183	0.5639	0.8867	115078	86	0.00058571	0.783615	141.858
5	rs11134525	T	A	5	0.0281166	0.00411672	0.63125	1.99986e-12	0.0273	0.0193	0.671	0.1576	115078	86	0.00018871	0.252372	46.6469
6	rs11172134	A	T	12	-0.0300848	0.0049446	0.201021	2.30001e-09	0.0137	0.0221	0.2105	0.5352	115078	86	0.000103335	0.138184	37.0196
7	rs111894427	T	C	11	-0.0592581	0.0111727	0.032698	3.29997e-08	-0.0122	0.0373	0.06303	0.7428	115078	86	1.54632e-05	0.0206763	28.1306
8	rs11235	C	T	3	0.0238453	0.00397016	0.455578	9.69996e-09	0.0246	0.0182	0.4534	0.1774	115078	86	0.000155498	0.20795	36.0736
9	rs1128249	T	G	2	-0.0365109	0.00405425	0.392034	3.10027e-20	0.0147	0.019	0.348	0.4395	115078	86	0.000335942	0.449341	81.1006
10	rs11644601	C	T	16	-0.0711046	0.00435045	0.29667	7.00003e-65	0.0323	0.02	0.2858	0.1065	115078	86	0.000968718	1.29653	267.133
11	rs116843064	A	G	19	-0.221992	0.0142038	0.019861	4.00037e-56	0.127	0.0554	0.0275	0.02186	115078	86	8.26403e-05	0.110508	244.267
12	rs11940694	G	A	4	0.0235776	0.00407756	0.605098	3.79997e-09	-0.0123	0.0189	0.6461	0.5165	115078	86	0.000138852	0.185685	33.4348
13	rs12419462	A	G	11	0.0255747	0.00470704	0.228755	8.30004e-09	0.0262	0.0219	0.217	0.2319	115078	86	9.05161e-05	0.12104	29.5206
14	rs1260326	C	T	2	-0.087988	0.00404441	0.60401	2.60016e-110	-0.0254	0.019	0.6497	0.181	115078	86	0.00196744	2.63587	473.3
15	rs12786457	A	G	11	0.0835869	0.0142079	0.019831	9.49992e-10	-0.0359	0.1155	0.006073	0.7557	115078	86	1.16923e-05	0.015634	34.6112
16	rs13107325	T	C	4	0.0431697	0.00754697	0.074275	1.5e-08	-0.0671	0.0772	0.01398	0.3851	115078	86	3.90999e-05	0.0522826	32.72
17	rs13108218	G	A	4	-0.0304138	0.00409784	0.615417	4.40048e-14	-0.0093	0.0194	0.6776	0.6305	115078	86	0.000226584	0.303035	55.0847
18	rs1365297	G	A	1	-0.0283878	0.00510947	0.184226	2.80001e-08	-0.0264	0.0234	0.1818	0.258	115078	86	8.06251e-05	0.107813	30.8682
19	rs1408	A	G	4	0.0281023	0.00401732	0.579309	1.9002e-12	-0.009	0.0182	0.5199	0.6208	115078	86	0.000207263	0.27719	48.934
20	rs144018203	C	G	11	0.252859	0.0200059	0.010653	5.30029e-38	0.0691	0.1475	0.004193	0.6396	115078	86	2.92617e-05	0.039127	159.75
21	rs145908530	A	G	11	-0.0468667	0.00770032	0.072625	1.7e-09	-0.075	0.0475	0.03963	0.1144	115078	86	4.33601e-05	0.0579795	37.0434
22	rs1495741	A	G	8	-0.0376379	0.00476392	0.779155	1.69981e-16	-0.0222	0.0208	0.7496	0.2862	115078	86	0.000186668	0.249642	62.4197
23	rs150564454	A	G	8	-0.119209	0.0193143	0.011474	4.09996e-10	0.1173	0.1945	0.002386	0.5465	115078	86	7.50932e-06	0.0100408	38.0943
24	rs150844304	C	A	15	0.124953	0.0125338	0.025677	2.70023e-23	-0.1973	0.1279	0.005101	0.1227	115078	86	4.32128e-05	0.0577826	99.3866
25	rs1736062	G	A	8	-0.0275716	0.00475758	0.773006	5.69994e-09	0.0176	0.0202	0.7181	0.3825	115078	86	0.00010242	0.136961	33.5855
26	rs174575	G	C	11	0.150075	0.00442615	0.272972	1e-200	-0.0386	0.0217	0.2229	0.07535	115078	86	0.00396526	5.32307	1149.65
27	rs1801689	C	A	17	-0.0717665	0.0115167	0.030526	8.80035e-11	0.0291	0.093	0.009666	0.7542	115078	86	1.99724e-05	0.0267058	38.8318
28	rs186696265	T	C	6	-0.258531	0.0166936	0.014358	2.49977e-56	-0.0502	0.0717	0.01657	0.4841	115078	86	5.89897e-05	0.07888	239.842
29	rs187929675	T	C	11	-0.165903	0.0176294	0.013094	1.29987e-20	0.0292	0.0859	0.01179	0.7334	115078	86	1.98893e-05	0.0265946	88.5591
30	rs188370817	A	C	11	-0.121479	0.0212848	0.01178	1.2e-08	-0.1818	0.2943	0.00118	0.5369	115078	86	6.59022e-06	0.00881187	32.5734
31	rs2229738	T	C	11	0.0783007	0.0079321	0.066009	2.39994e-22	-0.0288	0.0254	0.1553	0.2582	115078	86	0.000104409	0.139621	97.444
32	rs2304128	T	G	19	-0.0448261	0.00738795	0.079933	5.49997e-10	0.0075	0.0339	0.07765	0.8248	115078	86	4.70541e-05	0.0629192	36.8141
33	rs2463839	G	C	11	-0.0341105	0.00441792	0.720586	3.69999e-15	0.0159	0.0211	0.7565	0.4507	115078	86	0.000208599	0.278977	59.6129
34	rs2495760	C	T	10	0.0281492	0.00478635	0.21793	2e-09	-0.042	0.0221	0.2112	0.05688	115078	86	0.000102453	0.137004	34.5878
35	rs2524299	T	A	11	0.203037	0.00608574	0.119435	1e-200	-0.0748	0.0204	0.269	0.0002449	115078	86	0.00203448	2.72586	1113.07
36	rs2642438	G	A	1	-0.0318932	0.00433544	0.703815	3.80014e-14	-0.0145	0.0201	0.7158	0.4709	115078	86	0.00019606	0.262204	54.1165
37	rs268	G	A	8	0.227041	0.0149518	0.017783	2.39994e-52	0.0361	0.0605	0.02266	0.5509	115078	86	6.99958e-05	0.0935982	230.58
38	rs2803619	C	G	10	0.0270636	0.00442919	0.724386	5.19996e-10	0.0315	0.0194	0.6815	0.1043	115078	86	0.000129548	0.173242	37.3355
39	rs28550053	G	A	8	-0.0383121	0.00524508	0.174156	3.10027e-13	0.0184	0.0215	0.2334	0.3914	115078	86	0.000133365	0.178347	53.3541
40	rs28601761	G	C	8	-0.059064	0.00405447	0.420119	2.19989e-49	0.0112	0.0184	0.4128	0.5436	115078	86	0.000898517	1.20249	212.216
41	rs2925979	C	T	16	-0.0292427	0.00431524	0.698963	3.50026e-12	0.0218	0.0194	0.6783	0.2606	115078	86	0.000167933	0.224582	45.9224
42	rs2934744	C	A	1	-0.0552134	0.00414242	0.352912	2.39994e-41	-0.0268	0.0205	0.2638	0.1905	115078	86	0.000705096	0.943452	177.656
43	rs2972140	C	T	2	0.0370677	0.0041418	0.650624	2.39994e-19	0.0058	0.0188	0.6389	0.7593	115078	86	0.000316427	0.42323	80.0964
44	rs3135507	T	C	11	0.0896948	0.0127392	0.024913	1.99986e-13	0.0527	0.0437	0.04546	0.2285	115078	86	2.09294e-05	0.0279854	49.5736
45	rs328	G	C	8	-0.186769	0.00656713	0.100283	2.89734e-183	0.0521	0.0317	0.08867	0.1001	115078	86	0.00126832	1.69803	808.832
46	rs3289	C	T	8	0.138527	0.0121551	0.02745	4.60045e-31	-0.0137	0.0664	0.01897	0.8363	115078	86	6.0262e-05	0.0805815	129.883
47	rs35163364	T	C	7	-0.0243836	0.00401079	0.432057	2.59998e-10	0.0258	0.0195	0.3172	0.1852	115078	86	0.000157623	0.210792	36.9603
48	rs35169799	T	C	11	0.0540844	0.00812904	0.063327	2.39994e-11	-0.0613	0.0313	0.09187	0.05042	115078	86	4.56331e-05	0.061019	44.2655
49	rs3812316	G	C	7	-0.111192	0.00589829	0.129249	2.80027e-79	0.0332	0.027	0.1278	0.2193	115078	86	0.00069511	0.930082	355.382
50	rs3825036	A	G	11	-0.0412293	0.00576421	0.137914	1.10002e-13	0.0034	0.0242	0.1717	0.8883	115078	86	0.000105713	0.141364	51.1602
51	rs3936511	G	A	5	0.0447753	0.00502254	0.192417	3.59998e-19	0.0082	0.0265	0.1358	0.756	115078	86	0.000214634	0.28705	79.4749
52	rs40270	C	A	5	0.0300466	0.00471428	0.771664	3.90032e-12	-0.0274	0.0198	0.7067	0.1659	115078	86	0.000124394	0.166349	40.6219
53	rs41267809	G	A	6	0.0745048	0.0136365	0.021422	3.79997e-08	-0.0591	0.0681	0.01836	0.3854	115078	86	1.08757e-05	0.0145421	29.8513
54	rs427354	C	T	11	0.0317719	0.00408518	0.391666	2.19989e-15	-0.0138	0.0183	0.4343	0.4521	115078	86	0.000250472	0.334992	60.4873
55	rs5112	G	C	19	0.0658058	0.00425937	0.533736	5.10035e-55	0.0236	0.0188	0.5834	0.2089	115078	86	0.00103237	1.38181	238.692
56	rs543711028	C	G	11	0.114561	0.018016	0.013076	1.99986e-11	0.0677	0.0817	0.01263	0.4071	115078	86	9.06887e-06	0.0121261	40.4349
57	rs55964643	A	G	6	0.0221095	0.00406409	0.503256	8.9e-09	0.0081	0.0188	0.5141	0.6675	115078	86	0.000128585	0.171954	29.5959
58	rs56257534	T	C	4	-0.0289578	0.00464162	0.239667	2.19989e-11	-0.0396	0.024	0.1709	0.09886	115078	86	0.000123266	0.164839	38.9217
59	rs563296	A	G	10	0.0244112	0.0039829	0.557518	6.1e-10	0.0406	0.0181	0.5083	0.02534	115078	86	0.000161054	0.215381	37.5647
60	rs57192995	C	G	19	-0.0519898	0.00860512	0.056285	9.69996e-10	-0.0156	0.0493	0.03476	0.7517	115078	86	3.36972e-05	0.0450582	36.5025
61	rs60069508	C	G	1	0.0328638	0.00469187	0.232685	1.39991e-12	0.0501	0.0215	0.2297	0.01998	115078	86	0.000152238	0.203589	49.0618
62	rs603424	A	G	10	-0.0493627	0.00520893	0.173862	1.39991e-22	0.0253	0.0282	0.1167	0.3696	115078	86	0.000224179	0.299819	89.8051
63	rs61904859	T	C	11	0.0857644	0.0111231	0.033726	2.29985e-15	0.0058	0.0365	0.06784	0.873	115078	86	3.36717e-05	0.0450241	59.4514
64	rs632057	G	T	6	-0.0282265	0.00409401	0.627775	8.99912e-12	0.0142	0.0183	0.5703	0.438	115078	86	0.000193047	0.258174	47.5353
65	rs676210	A	G	2	-0.0749782	0.00487921	0.205776	2.60016e-54	-0.0019	0.0205	0.2664	0.9273	115078	86	0.000670728	0.897435	236.141
66	rs67981690	G	A	12	0.0361517	0.0059364	0.129103	5.1e-10	-0.0512	0.0231	0.1913	0.02651	115078	86	7.24689e-05	0.0969056	37.0861
67	rs7005265	A	T	8	-0.037578	0.00430378	0.684783	5.19996e-19	-0.0048	0.0189	0.632	0.8001	115078	86	0.000286001	0.382523	76.2372
68	rs7140110	C	T	13	0.0235505	0.00432641	0.299403	5.89997e-09	0.006	0.0202	0.28	0.7671	115078	86	0.000108021	0.144451	29.6309
69	rs71480306	C	T	11	0.0543826	0.00791348	0.069389	2.90001e-12	-0.0337	0.0248	0.1625	0.1742	115078	86	5.30007e-05	0.0708712	47.2264
70	rs72679249	G	A	4	0.0227438	0.004383	0.317282	7.10003e-09	0.0018	0.0205	0.2723	0.9286	115078	86	0.00010137	0.135555	26.9267
71	rs72836561	T	C	17	0.116591	0.0113443	0.031483	3.40017e-25	-0.0843	0.0515	0.032	0.1016	115078	86	5.59752e-05	0.0748489	105.627
72	rs73196888	T	G	8	0.0382168	0.00417594	0.358266	1e-19	-0.0163	0.0204	0.276	0.4233	115078	86	0.000334656	0.44762	83.753
73	rs7679	C	T	20	0.0570414	0.00509778	0.186419	1.10002e-30	-0.0009	0.0254	0.1483	0.9728	115078	86	0.000330025	0.441424	125.204
74	rs76836072	T	C	11	-0.0628041	0.0087057	0.054303	7.89951e-13	0.0034	0.0388	0.05689	0.9303	115078	86	4.64496e-05	0.0621109	52.0438
75	rs77053629	T	C	11	-0.0701765	0.00901651	0.053068	2.90001e-16	0.0669	0.0487	0.03584	0.1694	115078	86	5.29049e-05	0.0707431	60.5768
76	rs78058190	A	G	2	0.0730592	0.0102446	0.050105	3.19963e-13	0.0021	0.0334	0.08233	0.9499	115078	86	4.20682e-05	0.056252	50.8581
77	rs7924036	T	G	10	-0.0451893	0.00395891	0.504205	1.39991e-32	0.0113	0.0181	0.5139	0.5332	115078	86	0.000566066	0.757318	130.293
78	rs7934157	A	G	11	-0.0629582	0.00932509	0.049363	2.39994e-11	0.0051	0.0356	0.06956	0.8853	115078	86	3.71751e-05	0.0497089	45.5825
79	rs799158	C	T	7	-0.0843726	0.00975185	0.956835	2.39994e-18	-0.1362	0.0597	0.9759	0.02254	115078	86	5.37323e-05	0.0718496	74.8564
80	rs8191936	C	T	6	0.0683524	0.0122513	0.027469	6.80002e-09	-0.0316	0.0836	0.01157	0.7048	115078	86	1.4452e-05	0.0193241	31.1274
81	rs9271573	C	A	6	0.0312309	0.00402753	0.593631	1.39991e-15	-0.0079	0.0215	0.5845	0.7122	115078	86	0.000252096	0.337164	60.13
82	rs9378248	A	G	6	0.0290498	0.00417252	0.341817	2.99985e-12	-0.0034	0.0206	0.4536	0.8683	115078	86	0.000189525	0.253463	48.4718
83	rs964184	C	G	11	-0.191271	0.00582411	0.867229	1e-200	0.0424	0.0255	0.8541	0.09689	115078	86	0.00215831	2.89213	1078.55
84	rs9804646	T	C	11	-0.0450898	0.00715984	0.083823	1.7e-10	0.0349	0.0273	0.1276	0.2007	115078	86	5.29335e-05	0.0707813	39.6598
85	rs9910747	C	A	17	0.0444093	0.00820726	0.062194	4.79999e-08	-0.0187	0.0337	0.07816	0.5802	115078	86	2.96791e-05	0.0396852	29.2787
86	rs998584	A	C	6	0.0271731	0.00396257	0.482313	5.79963e-13	-0.0069	0.0182	0.4831	0.7063	115078	86	0.00020406	0.272906	47.0245
													115078	86	0.0262514	36.0471	129.12

## Sheet: Omega_6
	SNP	effect_allele.exposure	other_allele.exposure	chr.exposure	beta.exposure	se.exposure	eaf.exposure	pval.exposure	beta.outcome	se.outcome	eaf.outcome	pval.outcome	samplesize.exposure	nsnps	R2	F	mean F
1	rs1002687	A	G	1	0.090971	0.00421287	0.644748	1e-107	0.0274	0.02	0.7146	0.1707	115078	70	0.00185615	3.05525	466.283
2	rs10455872	G	A	6	-0.0795717	0.00747488	0.078988	2.49977e-27	-0.0507	0.0431	0.04566	0.2401	115078	70	0.000143276	0.23543	113.321
3	rs1077835	G	A	15	0.10126	0.00487783	0.219724	6.29941e-96	-0.0023	0.0208	0.2571	0.9131	115078	70	0.00128406	2.11237	430.946
4	rs11071373	G	A	15	-0.0323996	0.00514552	0.194321	3.2e-10	0.0024	0.0215	0.2294	0.9105	115078	70	0.00010788	0.177261	39.648
5	rs11206517	G	T	1	0.061821	0.0112896	0.033014	4.39997e-09	0.0053	0.0433	0.04481	0.9021	115078	70	1.66368e-05	0.0273341	29.9858
6	rs11239588	G	A	10	0.0289183	0.00462239	0.268139	1.7e-10	0.036	0.0196	0.3238	0.06664	115078	70	0.000133487	0.219343	39.1392
7	rs112875651	A	G	8	-0.063694	0.00418831	0.392346	2.19989e-53	0.0156	0.0186	0.3875	0.403	115078	70	0.000958259	1.57589	231.27
8	rs115478735	T	A	9	0.0422787	0.00521674	0.183315	2.19989e-17	0.3056	0.0232	0.1973	1.273e-39	115078	70	0.000170897	0.280825	65.6818
9	rs11591147	T	G	1	-0.166015	0.0153646	0.017465	3.19963e-29	0.0332	0.0486	0.03638	0.4945	115078	70	3.48182e-05	0.0572068	116.749
10	rs11789603	T	C	9	0.0478798	0.00649064	0.108831	9.70063e-14	-0.0879	0.0343	0.07509	0.01035	115078	70	9.17234e-05	0.150711	54.4164
11	rs1260326	C	T	2	-0.0642561	0.00412206	0.60401	3.90032e-55	-0.0254	0.019	0.6497	0.181	115078	70	0.0010101	1.66124	242.997
12	rs12740374	T	G	1	-0.0572469	0.00485222	0.221071	1.50003e-32	0.043	0.022	0.2153	0.05036	115078	70	0.000416572	0.684696	139.195
13	rs13108218	G	A	4	-0.035165	0.00417574	0.615417	3.59998e-18	-0.0093	0.0194	0.6776	0.6305	115078	70	0.00029171	0.479407	70.9177
14	rs141469619	G	A	11	0.110551	0.0213113	0.01014	1.40001e-08	0.067	0.1515	0.004045	0.6581	115078	70	4.69413e-06	0.00771229	26.9095
15	rs142158911	A	G	19	-0.0944019	0.00631781	0.116705	5.19996e-52	-0.0063	0.0298	0.1029	0.8331	115078	70	0.000400001	0.657448	223.269
16	rs144261139	A	C	19	0.128094	0.0187646	0.011978	4.30031e-12	0.0073	0.0805	0.01292	0.928	115078	70	9.58446e-06	0.015747	46.5993
17	rs1461729	G	A	8	0.0835465	0.00670616	0.899221	2.80027e-36	-0.0525	0.025	0.8442	0.03573	115078	70	0.000244446	0.401712	155.206
18	rs157595	G	A	19	0.0693505	0.00424032	0.617337	8.9002e-61	-0.0144	0.0198	0.6914	0.4665	115078	70	0.00109819	1.80627	267.487
19	rs1800961	T	C	20	-0.0744567	0.0117812	0.030192	3.29997e-10	0.0269	0.0437	0.04527	0.5379	115078	70	2.03256e-05	0.0333948	39.9419
20	rs182611493	G	A	19	-0.138715	0.019416	0.012519	2.29985e-13	0.0148	0.042	0.05095	0.7242	115078	70	1.09664e-05	0.0180175	51.042
21	rs183130	T	C	16	0.0615133	0.00431123	0.324072	1.39991e-48	-0.0082	0.0201	0.2797	0.6836	115078	70	0.000775024	1.27432	203.58
22	rs1883711	C	G	20	0.0922513	0.0118528	0.031191	3.19963e-16	-0.062	0.0376	0.06319	0.0994	115078	70	3.18133e-05	0.0522695	60.5763
23	rs2065397	A	G	6	-0.0300554	0.00417434	0.369977	1.69981e-13	0.0131	0.0189	0.3492	0.488	115078	70	0.000210009	0.345109	51.8405
24	rs2179372	G	C	20	0.0241254	0.00404629	0.550689	7.10003e-10	-0.0113	0.0183	0.5833	0.5358	115078	70	0.000152871	0.2512	35.5496
25	rs219548	C	A	2	-0.028514	0.00434685	0.683945	3.40017e-11	0.0137	0.0189	0.6338	0.4689	115078	70	0.000161655	0.265635	43.0296
26	rs2245793	C	T	9	0.0397588	0.00676873	0.901799	1.09999e-09	-0.0128	0.0315	0.9099	0.6854	115078	70	5.31026e-05	0.0872499	34.5026
27	rs261290	C	T	15	-0.0965507	0.00425095	0.654653	1e-116	0.0088	0.0186	0.6183	0.6355	115078	70	0.00202695	3.33696	515.868
28	rs2740488	C	A	9	-0.0501345	0.00457926	0.265321	5.40008e-28	0.0093	0.0227	0.197	0.6837	115078	70	0.00040606	0.667409	119.862
29	rs28383314	C	T	6	0.0388549	0.00415994	0.622939	1.69981e-18	-0.008	0.0239	0.6899	0.7375	115078	70	0.000356133	0.58532	87.2404
30	rs2965157	C	T	19	-0.0781304	0.0118787	0.029783	3.19963e-11	0.0839	0.0458	0.04123	0.06702	115078	70	2.17259e-05	0.0356955	43.2616
31	rs34121855	G	T	7	-0.0496474	0.00502625	0.203736	1.39991e-22	0.0327	0.0235	0.1803	0.1634	115078	70	0.000275085	0.452078	97.5674
32	rs35106244	T	C	19	0.0241048	0.00415325	0.462194	7.29995e-09	0.0404	0.0196	0.3192	0.0387	115078	70	0.000145519	0.239116	33.6846
33	rs36018387	T	C	6	-0.0467836	0.00659724	0.105092	3.19963e-13	-0.0089	0.0269	0.1367	0.7417	115078	70	8.21956e-05	0.135055	50.2878
34	rs3734854	A	G	6	0.0477116	0.0082133	0.064679	5.90065e-11	0.0444	0.0329	0.08545	0.1763	115078	70	3.54792e-05	0.0582929	33.7452
35	rs3770586	T	C	2	-0.0229674	0.00405156	0.48397	7.10003e-09	-0.0284	0.0183	0.4143	0.1211	115078	70	0.000139479	0.229191	32.1351
36	rs3817335	A	T	11	-0.0277621	0.00421464	0.350559	9.79941e-12	-0.0771	0.02	0.3565	0.0001168	115078	70	0.000171681	0.282113	43.3894
37	rs4149307	T	C	9	0.0391074	0.00554569	0.155378	6.00067e-13	-0.0171	0.0288	0.1109	0.5531	115078	70	0.000113422	0.186368	49.7287
38	rs4252125	A	G	6	0.0247053	0.00443791	0.29112	2.39999e-09	-0.0309	0.0204	0.2675	0.1303	115078	70	0.000111149	0.182633	30.9901
39	rs4299376	T	G	2	-0.0353905	0.00431976	0.676279	1.10002e-16	-0.0528	0.022	0.7833	0.01639	115078	70	0.000255381	0.419687	67.1203
40	rs4439799	T	C	17	0.0224228	0.00404559	0.502274	1.29999e-08	-0.0241	0.0181	0.4674	0.1838	115078	70	0.00013347	0.219315	30.7196
41	rs4605275	C	T	19	0.0344172	0.00441962	0.700769	4.19952e-15	0.0256	0.0206	0.7399	0.2143	115078	70	0.000221004	0.363181	60.6431
42	rs4704210	C	G	5	0.0467287	0.00416788	0.374212	6.09958e-30	-0.0108	0.0182	0.4395	0.5543	115078	70	0.000511587	0.840946	125.7
43	rs4766578	A	T	12	0.0277794	0.00404125	0.503267	1.50003e-12	-0.04	0.0182	0.5688	0.02838	115078	70	0.000205293	0.337356	47.2514
44	rs4860948	A	T	4	0.027907	0.00470731	0.244353	1.89998e-09	-0.0309	0.0212	0.2382	0.1457	115078	70	0.000112786	0.185323	35.1464
45	rs486142	A	G	1	0.0304963	0.00404787	0.517266	2.90001e-15	0.0019	0.0182	0.5589	0.9165	115078	70	0.000246321	0.404794	56.7598
46	rs4876611	G	A	8	0.0278208	0.00449379	0.720787	7.29995e-10	0.0225	0.0196	0.6907	0.2507	115078	70	0.000134058	0.220282	38.3278
47	rs4921913	T	C	8	-0.0278612	0.0048616	0.779146	1.09999e-08	-0.0224	0.0208	0.7497	0.2812	115078	70	9.82207e-05	0.161388	32.8429
48	rs525302	G	C	11	-0.0556661	0.00888603	0.94537	6.49995e-10	0.0489	0.0494	0.9648	0.3218	115078	70	3.52238e-05	0.0578733	39.2433
49	rs534417	G	A	1	0.0390397	0.00607823	0.875005	9.30037e-11	-0.0104	0.0285	0.8863	0.7143	115078	70	7.84151e-05	0.128843	41.2533
50	rs56322906	A	G	19	-0.100371	0.0109592	0.035157	1.20005e-19	0.0059	0.037	0.06363	0.8736	115078	70	4.94498e-05	0.081248	83.8801
51	rs57465754	G	C	19	0.0436708	0.00501491	0.206377	1.29987e-18	-0.0005	0.0214	0.2381	0.982	115078	70	0.000215859	0.354723	75.8326
52	rs58542926	T	C	19	-0.128057	0.0076883	0.074383	2.49977e-65	-0.0009	0.0368	0.06454	0.9814	115078	70	0.000331962	0.545581	277.425
53	rs5880	C	G	16	-0.0670804	0.00883009	0.054979	2.39994e-15	0.0634	0.0577	0.02564	0.2718	115078	70	5.21119e-05	0.0856221	57.7113
54	rs59774409	T	C	19	0.0425086	0.00728304	0.083062	5.1e-09	-0.0458	0.0437	0.04492	0.2946	115078	70	4.50929e-05	0.0740891	34.0666
55	rs60403635	C	T	2	-0.0638006	0.00996472	0.043007	8.19974e-11	-0.0161	0.0428	0.04747	0.7068	115078	70	2.93228e-05	0.0481775	40.9939
56	rs6471717	A	G	8	-0.0290285	0.00427754	0.663091	4.00037e-12	-0.0275	0.0186	0.6145	0.1399	115078	70	0.000178807	0.293825	46.0533
57	rs6602911	T	C	13	0.0257493	0.00420044	0.360079	1.29999e-09	0.0102	0.019	0.3621	0.5924	115078	70	0.000150488	0.247283	37.5787
58	rs6882345	A	G	5	0.0448784	0.00417905	0.632863	1.20005e-27	0.0409	0.0193	0.6669	0.03357	115078	70	0.000465688	0.765462	115.324
59	rs693	A	G	2	0.0597616	0.00403518	0.520883	3.80014e-52	-0.0486	0.0183	0.4209	0.007981	115078	70	0.000951345	1.56451	219.34
60	rs6934962	T	C	6	0.0228258	0.00411241	0.400489	2.19999e-08	0.0008	0.0183	0.4249	0.9669	115078	70	0.000128554	0.211235	30.8077
61	rs7139079	A	G	12	-0.0297379	0.00411541	0.592501	3.29989e-13	0.0179	0.0182	0.5515	0.3265	115078	70	0.000219103	0.360055	52.2149
62	rs72997616	A	C	11	-0.051564	0.00694288	0.094064	1.59993e-13	-0.0345	0.0295	0.105	0.2417	115078	70	8.16907e-05	0.134225	55.1587
63	rs740516	G	C	17	-0.0315718	0.00565892	0.151132	1.40001e-08	-0.0012	0.0227	0.2003	0.9572	115078	70	6.9401e-05	0.114031	31.1266
64	rs75406471	A	G	10	-0.0314077	0.00559075	0.154684	2.69998e-08	0.0016	0.026	0.1408	0.9514	115078	70	7.1719e-05	0.11784	31.5596
65	rs77960347	G	A	18	0.275526	0.0176159	0.013239	2.80027e-56	0.2304	0.1048	0.007179	0.02797	115078	70	5.55419e-05	0.0912579	244.633
66	rs907866	A	G	2	-0.0377412	0.00407373	0.443236	2.60016e-21	0.0126	0.0182	0.5517	0.4893	115078	70	0.000368121	0.60503	85.8315
67	rs9295128	T	G	6	-0.196375	0.0159543	0.016833	3.40017e-36	-0.1096	0.0854	0.01149	0.1992	115078	70	4.35756e-05	0.071596	151.501
68	rs9304381	T	C	18	0.0702336	0.00523609	0.818434	7.19946e-42	-0.0358	0.0237	0.8231	0.131	115078	70	0.000464656	0.763765	179.918
69	rs9616847	T	A	22	0.023821	0.00415851	0.388327	1.40001e-08	0.0154	0.0183	0.4152	0.4026	115078	70	0.000135456	0.222579	32.8129
70	rs964184	C	G	11	-0.138896	0.00594434	0.867229	1.09901e-125	0.0424	0.0255	0.8541	0.09689	115078	70	0.00109256	1.797	545.974
													115078	70	0.0208054	34.9087	106.037

[truncated: 13 more sheets: Omega_3, apolipoprotein B, apolipoprotein A-I, Valine, Leucine, Isoleucine, Total_BCAA, 3-Hydroxybutyrate, HbA1C, uric acid, homocystein, carnitine, Lipoprotein(a)]
